# Supplementary material for: Estimating Summer Nutrient Concentrations in Northeastern Lakes from SPARROW Load Predictions and Modeled Lake Depth and Volume
Source: PLoS One. 2013 Nov 19;8(11):e81457. doi: 10.1371/journal.pone.0081457 (PMC3834318; doi:10.1371/journal.pone.0081457)
Supplement: Dataset S1 — Nitrogen, phosphorus, flow, and lake morphometry data used in the analyses. See Text S1 for data definitions. Data in comma separated value (CSV) format. (CSV) [file pone.0081457.s001.csv]

WB_ID	FlowM3_yr	Ninput	Noutput	Pinput	Poutput	Volume	Zmax	Area	AlbersX	AlbersY	NLA_ID	SITE_TYPE	WGT_NLA	TN	TP	Nin	Nout	Pin	Pout	hrt	Zmean
487	1208146.67193	366.755245061291	366.755245061291	14.0169483336314	12.7857167141281	8991.214032	0.608600191	42396.0098877931	2106441.45184273	1279648.95487299	NA	NA	NA	NA	NA	0.303568476893127	0.303568476893127	0.0116020253660423	0.0105829176301111	0.00744215436825782	0.212076892514095
489	379142.57397	119.54635847024	119.54635847024	5.66835275413908	4.80777062482135	4962.194056	0.526382715	26178.3479934936	2105817.12224366	1279254.87879346	NA	NA	NA	NA	NA	0.31530713424892	0.31530713424892	0.0149504517384734	0.0126806403577399	0.0130879368255611	0.189553368960995
491	40798882.83216	12677.4755705055	12677.4755705055	456.989608021368	417.482832353054	3911886.809	8.152511142	1480297.10510334	2106785.56079968	1278696.37222023	NA	NA	NA	NA	NA	0.310730948753146	0.310730948753146	0.0112010323885913	0.0102327025490014	0.0958822040567353	2.64263626235148
493	1316896.94003	347.87072762428	347.87072762428	17.0460560286901	15.0027065471013	5223.407959	0.220293507	67347.9579956202	2126594.68337833	1285107.44614527	NA	NA	NA	NA	NA	0.264159416769816	0.264159416769816	0.012944107857295	0.011392468226678	0.00396645158798912	0.0775585201757667
495	2179777.14862	655.888008751695	655.888008751695	23.9553154964236	22.0886607903993	22754.52148	0.886248356	68736.6655255552	2104045.4151197	1278093.23738803	NA	NA	NA	NA	NA	0.30089681835913	0.30089681835913	0.0109898002699907	0.0101334491025303	0.0104389210128227	0.331039064901108
499	43414849.53187	13466.5318157859	13466.5318157859	461.403559534629	460.657744472914	12785.73181	1.190344215	27255.087014825	2108145.58350211	1278935.62649465	NA	NA	NA	NA	NA	0.310182620946329	0.310182620946328	0.0106277820724893	0.0106106032714625	0.000294501350295231	0.469113593475059
501	184214.19695	82.8079014767012	82.8079014767012	7.12392562568825	5.01318893572865	8285.613607	0.691480653	29680.2298334588	2117478.23881166	1281592.09616512	NA	NA	NA	NA	NA	0.449519650752961	0.449519650752961	0.0386719685216327	0.0272139119499533	0.0449781490470515	0.27916271718555
519	887829.32515	273.031888122335	273.031888122335	9.8989660011624	8.71004253078582	13888.8914	0.799711797	46250.6660501759	2103361.55416517	1276162.52030817	NA	NA	NA	NA	NA	0.307527449688831	0.307527449688831	0.0111496272095878	0.0098104920439683	0.0156436502000578	0.300296030005976
531	25920193.00903	8220.86696450772	8220.86696450772	318.470138442567	258.834597037062	4858055.134	8.023051446	2054496.45192556	2101833.50284825	1274689.08800829	NA	NA	NA	NA	NA	0.317160715649137	0.317160715649137	0.012286565085824	0.00998582830563375	0.187423570970616	2.3645965070647
545	26456813.47739	8380.43994269045	8380.43994269045	268.90803661126	267.950677147463	29271.86933	2.044083501	34436.0575728028	2104420.44688465	1275558.02758146	NA	NA	NA	NA	NA	0.316759232923208	0.316759232923208	0.0101640372088297	0.0101278514654251	0.00110640192383772	0.850035439397063
551	638239.86432	199.32975842494	199.32975842494	10.7362962141915	8.63708418468764	76935.52395	4.032043641	57494.3815712627	2109142.86217923	1276410.72200737	NA	NA	NA	NA	NA	0.312311670843864	0.312311670843864	0.0168217261477866	0.0135326617272487	0.120543275735322	1.33813986423422
555	1967620.29856	611.702840915603	611.702840915604	37.2687839351095	36.5926435783243	2114.040319	0.369822844	13960.7116905063	2121699.662036	1279847.13764598	NA	NA	NA	NA	NA	0.310884595652564	0.310884595652565	0.0189410446529671	0.0185974110986274	0.0010744147743074	0.151427833040748
559	620412.68397	200.9727319392	200.9727319392	7.79350193201071	4.02221775608416	248702.2549	3.435337601	218002.407492569	2104401.07735526	1274401.70635525	NA	NA	NA	NA	NA	0.323933950952102	0.323933950952102	0.0125618030278497	0.00648313269539579	0.400865845147721	1.14082343291772
563	418362.37074	136.03432589136	136.03432589136	7.85819059162276	5.41237785633272	73702.07322	2.875143919	70162.4711293368	2106216.51850163	1274773.6847277	NA	NA	NA	NA	NA	0.325159085533296	0.325159085533296	0.0187832155595714	0.0129370570464052	0.176168026511647	1.05044865201709
567	1383460.6826	439.594292138672	439.594292138672	20.5772000573515	16.1604379397078	243087.5639	4.607303396	140867.450157553	2106688.10155736	1273609.15140791	NA	NA	NA	NA	NA	0.317749754414793	0.317749754414793	0.0148737151088963	0.0116811689287308	0.175709774016241	1.72564750499934
569	1092265.53169	338.46899287396	338.46899287396	15.7797106870302	13.2262909935448	77276.4242	2.63302953	79733.3962423455	2107693.95347031	1274308.93893156	NA	NA	NA	NA	NA	0.309877939982475	0.309877939982475	0.014446771622112	0.0121090436435182	0.0707487528975071	0.969185157560858
575	336947.11251	111.4497137754	111.4497137754	5.59990869788701	3.20340988532427	153867.3783	4.534690712	94555.6096148967	2105394.89378878	1273130.83016155	NA	NA	NA	NA	NA	0.330763225555442	0.330763225555442	0.016619547964581	0.00950715933269557	0.45665142269303	1.62726864039761
581	4222870.31196	1256.40220668795	1256.40220668795	44.4191819276844	30.5254124171196	1775703.287	6.751016063	714329.146075688	2103598.09648761	1272154.46267587	NA	NA	NA	NA	NA	0.297523275372576	0.297523275372576	0.0105187179918551	0.00722859338840353	0.420496760691622	2.48583345192505
587	4240098.785	5899.51499763659	5899.51499763659	832.135858780396	818.566199642097	17890.65003	1.552517949	28163.5731728512	2122483.4409181	1277601.06879603	NA	NA	NA	NA	NA	1.39136263016018	1.39136263016018	0.196253884868014	0.193053568123908	0.00421939462667495	0.635240774322132
599	670927.49626	209.50747473084	209.50747473084	11.8892531090115	10.5547120246119	13353.16146	1.114927089	33619.5366080621	2106077.10252972	1272257.9099497	NA	NA	NA	NA	NA	0.312265447307962	0.312265447307962	0.0177206228322533	0.0157315240222644	0.0199025401916533	0.397184577993197
631	954991.77503	271.7864109933	271.7864109933	12.8123892028251	12.4031576691362	11770.19185	2.234962655	12096.8915342683	2105346.75066822	1270439.31837103	NA	NA	NA	NA	NA	0.284595551605418	0.284595551605418	0.0134162298962445	0.0129877115106531	0.0123249143686397	0.972993088072024
637	11710643.49616	16177.7705853554	16177.7705853554	1735.95873408535	1635.42770110361	184204.4099	2.114538112	268686.036604885	2127789.17717609	1276609.64397882	NA	NA	NA	NA	NA	1.38145872092001	1.38145872092001	0.148237689470658	0.139653102892243	0.015729657380519	0.685574926883456
639	8753565.54056	12390.0525309124	12390.0525309124	1526.13312255009	1322.38341365915	965054.9205	5.212912689	518998.664185754	2129685.22433642	1276782.81269587	NA	NA	NA	NA	NA	1.41542922978101	1.41542922978101	0.174344170438742	0.15106797424796	0.110247066298685	1.85945549978255
717	558611.79209	132.39655489224	132.39655489224	5.8112827423983	5.20187661335775	2106.189591	0.205539279	25842.6404138709	2116931.16433063	1267462.98333266	NA	NA	NA	NA	NA	0.237009953543747	0.237009953543747	0.0104030792487496	0.00931214966639955	0.00377039944523882	0.0815005571129455
729	27058219.43825	10094.1659545958	10094.1659545958	655.798715263621	620.339379258498	220149.7754	1.070207675	534983.951175026	2109231.92186319	1263762.90803315	NA	NA	NA	NA	NA	0.3730535920012	0.373053592001198	0.0242365805614161	0.0229260975828134	0.00813615160089922	0.41150725160347
747	15814067.23181	5047.10896277231	5047.10896277233	270.199814775165	209.610683449594	6143652.794	11.52925684	1624682.04838118	2134863.33053205	1269851.35114068	NA	NA	NA	NA	NA	0.319153124164038	0.31915312416404	0.0170860418647808	0.0132546978823994	0.388492897111379	3.78144929964696
749	763039.0627	320.977147829645	320.977147829645	24.9004904825954	19.0816803744554	148681.1678	4.162822054	93608.5490538941	2139090.55318084	1271723.8459788	NA	NA	NA	NA	NA	0.420656246213494	0.420656246213494	0.0326333102718037	0.0250074751178992	0.19485394007732	1.58832894327203
755	2064485.77976	635.035584951109	635.035584951109	32.6956097301552	18.5812641130639	1454705.861	6.088108552	585359.624881143	2136201.92509102	1270147.77892496	NA	NA	NA	NA	NA	0.307599883310862	0.307599883310862	0.0158371687762151	0.00900043211497635	0.704633509836581	2.48514895658439
757	484327.406	130.87973283156	130.87973283156	7.43622003989726	6.58005597055731	27435.041	2.878890699	23505.2157537613	2105178.29214319	1261519.63739162	NA	NA	NA	NA	NA	0.270229871797839	0.270229871797839	0.0153537048446465	0.0135859666189472	0.0566456505663857	1.16718949902044
759	11447980.76974	3556.94413047735	3556.94413047735	190.086722452875	70.5320751537339	114988940.3	44.03089584	7205760.27219812	2127989.43945224	1266506.99037756	NA	NA	NA	NA	NA	0.310704935832814	0.310704935832814	0.0166043886931854	0.00616109308465721	10.0444735724876	15.9579192141126
773	2677776.52752	1922.63518884494	1922.63518884494	269.633832066115	264.604216049836	2623.49622	0.341709672	20513.7646298308	2114111.1956652	1263062.64003077	NA	NA	NA	NA	NA	0.717996878785689	0.717996878785689	0.100693179320619	0.0988148986035429	0.000979729336275021	0.127889554518187
781	183624.42557	49.21880445153	49.21880445153	3.48507537231645	2.8773870127297	6780.086476	1.449963048	13066.7859271487	2126510.54564488	1265962.50244822	NA	NA	NA	NA	NA	0.268040617683333	0.268040617683333	0.0189793670504249	0.0156699578707888	0.0369236633686042	0.518879433228726
787	9291973.19492	3576.37865211229	3576.3786521123	294.921680855967	270.01474272819	170131.7282	1.577065432	319499.386856485	2140269.02583567	1269375.59161566	NA	NA	NA	NA	NA	0.384889041013111	0.384889041013112	0.0317394028877745	0.0290589239835312	0.0183095371274868	0.532494693883156
799	449736188.63582	203579.884273869	203579.884273869	16331.8434976528	16305.5499854036	54626.94151	0.694374597	273677.303997978	2120486.33070705	1262570.41164838	NA	NA	NA	NA	NA	0.452665116612887	0.452665116612887	0.0363142747022248	0.0362558104004551	0.000121464411560251	0.199603477204685
803	1835100.45666	833.010207996101	833.010207996101	79.0282569276199	76.5021771282636	3032.579354	0.35472564	24069.6201016909	2111986.72791496	1260605.33053699	NA	NA	NA	NA	NA	0.453931666232721	0.453931666232721	0.0430648124143876	0.0416882775275978	0.00165254133254344	0.125991990782894
823	155770157.74363	79578.7013973298	79578.7013973298	7262.64552263663	7261.51563295717	3737.00491	1.002446282	10000.7235512592	2116691.03542093	1261034.63896438	NA	NA	NA	NA	NA	0.510872573733296	0.510872573733296	0.0466241135519016	0.0466168599823102	2.39905060387141e-05	0.373673453810197
1579	304099482.74335	87389.1664134866	87389.1664134866	4021.61760389185	4018.30752200974	11345.24848	0.362042281	93134.4585988261	2157800.21870561	1235528.47433121	NA	NA	NA	NA	NA	0.287370322452144	0.287370322452144	0.0132246775548973	0.0132137926896806	3.7307687529265e-05	0.12181579890714
1581	46795052.7089	11890.4666763996	11890.4666763996	503.634296435621	432.527120315608	8106754.634	7.959002082	2864990.7574408	2156779.45922934	1231802.61876194	NA	NA	NA	NA	NA	0.254096661678472	0.254096661678471	0.0107625543146324	0.00924300957638082	0.173239566251374	2.82959189761627
1583	273454863.54332	73224.8526964645	73224.8526964645	3287.98083835312	2963.26964387558	10157465.5	5.001697374	6574529.62934845	2164271.46062647	1230686.83749699	NA	NA	NA	NA	NA	0.267776742924393	0.267776742924393	0.0120238521112726	0.0108364122893215	0.0371449436604768	1.54497219917566
1591	39928281.98005	10269.9865514947	10269.9865514946	521.282376289904	418.285464885613	12770906.21	10.74843195	3633933.43020243	2157784.40895955	1228295.34204001	NA	NA	NA	NA	NA	0.257210830073431	0.257210830073429	0.0130554672136998	0.010475919427102	0.319846123516682	3.51434786995771
1635	1228949.51697	306.00436639896	306.00436639896	14.4458451774817	9.83116935387591	56266.80408	0.678309103	215251.509541137	2176009.6431156	1226492.56245548	NA	NA	NA	NA	NA	0.248996693658678	0.248996693658678	0.0117546286303918	0.0079996527262689	0.0457844714555297	0.261400276355539
1637	13843480.20449	3801.7880381954	3801.7880381954	193.63969148323	124.288414091511	4305108.836	5.107972415	2892590.74200897	2174945.43597454	1223980.5573135	NA	NA	NA	NA	NA	0.274626609930234	0.274626609930235	0.0139877898203968	0.00897811910412522	0.310984577028808	1.48832282890113
1649	553857.87733	128.85891292288	128.85891292288	8.0581288144743	5.42359000854659	99627.16665	2.28257629	101991.614847355	2175137.03749552	1222112.09100521	NA	NA	NA	NA	NA	0.232657001366622	0.232657001366622	0.0145490912819014	0.00979238579162629	0.179878576667133	0.976817229525249
2109	1697826.7	378.631764198	378.631764198	16.8119785293639	15.1275138464634	18255.5593	0.747210589	71808.5469239122	2127636.91839073	1259490.65169758	NA	NA	NA	NA	NA	0.223009665355127	0.223009665355127	0.00990205804241617	0.00890992811366637	0.0107523101739418	0.254225438085294
2125	13467903.06659	3156.00572676396	3156.00572676396	140.37166032142	116.929285251996	643019.7953	1.663166669	1007262.34145626	2125059.31730847	1255987.27231065	NA	NA	NA	NA	NA	0.234335346130691	0.234335346130691	0.0104226812167695	0.00868207059954745	0.047744611178198	0.638383635359929
2131	13995605.47681	3280.89941959457	3280.89941959457	124.864511274509	124.43351967893	1305.899334	0.191986749	17298.443907124	2125584.48423046	1256672.88294007	NA	NA	NA	NA	NA	0.234423542806408	0.234423542806408	0.00892169413330514	0.00889089935302263	9.33078126676126e-05	0.0754923009844944
2147	5590282.06428	1195.64702640287	1195.64702640287	52.3064434580639	46.9524991757127	95800.32722	1.240536999	237832.418010393	2130892.20404781	1257048.49437012	NA	NA	NA	NA	NA	0.213879552526097	0.213879552526097	0.00935667339440424	0.00839894993415864	0.0171369398034728	0.40280600946425
2157	2949348.37615	629.389220759073	629.389220759073	30.1678155707138	24.2973420848029	145900.9243	1.516181746	262431.633919867	2131781.98390767	1256594.09503873	NA	NA	NA	NA	NA	0.213399415901034	0.213399415901034	0.010228637557593	0.00823820688030079	0.0494688675911712	0.555957839840873
2187	9984892.01491	4001.57698687609	4001.57698687609	420.388205569755	414.353282065529	17764.77585	0.923769904	54205.5546576593	2124186.9081665	1253046.32429742	NA	NA	NA	NA	NA	0.400763171088952	0.400763171088952	0.0421024288436978	0.0414980233583692	0.00177916554565364	0.327729804854784
2193	5104167.47228	1125.13380821879	1125.13380821879	50.163841888282	43.2967896172916	49646.68266	0.538930675	300386.855442481	2126377.83054261	1252918.35651336	NA	NA	NA	NA	NA	0.220434343960936	0.220434343960936	0.00982801645140263	0.00848263499433164	0.00972669547573115	0.165275816036852
2209	2485823.81519	2090.83958501317	2090.83958501318	339.450181558069	282.214657588669	127163.0139	1.953458357	189048.641687131	2122881.81656425	1251134.68609189	NA	NA	NA	NA	NA	0.841105299674411	0.841105299674414	0.136554400792127	0.113529629841083	0.0511552802426911	0.672647064613404
2215	9442918.92448	9522.17174043873	9522.17174043874	1228.45537341195	925.376330737668	1631358.835	4.182513826	1157500.0195906	2121927.21386767	1248588.58436037	NA	NA	NA	NA	NA	1.00839283028824	1.00839283028824	0.130092758736631	0.0979968522591786	0.172760017114076	1.4093812590837
2229	992424.3858	1574.84979118429	1574.84979118429	151.798287932634	119.653312952147	26650.73381	0.737533501	101819.859039801	2114599.9600973	1245545.29210731	NA	NA	NA	NA	NA	1.58687131605981	1.58687131605981	0.152957031391634	0.120566679602188	0.0268541706464787	0.261743966858
2233	6213071.70563	1392.58542099381	1392.58542099381	65.0103681613244	52.0545196192958	777637.909	3.568457835	576712.559426248	2127900.03126537	1248290.852348	NA	NA	NA	NA	NA	0.224137992763211	0.224137992763211	0.0104634826767595	0.00837822611513181	0.125161586063032	1.34839773521431
2237	11537125.60742	10393.2644567224	10393.2644567224	1023.86314392112	1007.12946047748	13632.82855	0.584909012	71661.6271365219	2122118.94274528	1246532.74144652	NA	NA	NA	NA	NA	0.900853887734226	0.900853887734226	0.0887450807732067	0.0872946602774051	0.00118164861975952	0.190238892064622
2239	3153185.87538	1484.28608581325	1484.28608581325	80.6365890175807	78.8189999281583	2351.550397	0.202014246	27806.8406799574	2110501.93588179	1243326.6511619	NA	NA	NA	NA	NA	0.470725845058017	0.470725845058016	0.0255730528438521	0.0249966234288867	0.00074576967230535	0.0845673344938804
2241	69163302.90223	48556.573134428	48556.5731344281	5017.72533427911	5011.75379854286	16074.0269	1.068974312	35297.779299306	2116594.5284602	1244996.2441063	NA	NA	NA	NA	NA	0.702056887061454	0.702056887061455	0.0725489547740689	0.0724626151187072	0.000232406872221276	0.455383517577721
2247	139052.00673	41.668303365	41.668303365	2.39226839536122	1.8454267534303	1992.383452	0.343500759	16508.4373845316	2122539.28010554	1245875.56459771	NA	NA	NA	NA	NA	0.299659849180804	0.299659849180804	0.0172041270861077	0.0132714859485171	0.0143283329658712	0.120688797224798
2249	2321215.04866	565.26477000968	565.26477000968	34.2126952581334	33.4444074920241	3407.45213	0.417520292	20882.5787865899	2124134.06614775	1246220.43536598	NA	NA	NA	NA	NA	0.243521068991862	0.243521068991862	0.014739132110092	0.0144081469363776	0.00146796055452383	0.163171999245043
2279	20490963.21114	14894.9586535214	14894.9586535214	1541.88423743213	1539.88063982377	968.4598863	0.223537711	11269.5123627139	2125259.32505185	1243991.43102548	NA	NA	NA	NA	NA	0.726903781927815	0.726903781927815	0.0752470355612117	0.0751492559894211	4.72627800031134e-05	0.0859362725848041
2291	23335725.46257	15637.6755454813	15637.6755454813	1599.53528421625	1592.45497817662	6288.88061	0.44422083	37981.04147563	2125859.19527728	1243536.43875564	NA	NA	NA	NA	NA	0.670117394488712	0.670117394488712	0.0685444850121276	0.0682410744303143	0.000269495826049515	0.16557946716746
2297	16304935.73857	3424.89560294778	3424.89560294778	137.666683999349	137.401157570616	294.3429197	0.067391542	11895.6144116672	2130344.57041558	1244586.90028144	NA	NA	NA	NA	NA	0.210052689434773	0.210052689434773	0.00844325216650149	0.00842696713275526	1.80523814640814e-05	0.0247438181428703
2301	101195546.92824	75732.7259495651	75732.7259495651	9230.95853005019	9227.86424122021	1438.304625	0.315221679	11160.0542919204	2119358.19543597	1241238.71209028	NA	NA	NA	NA	NA	0.748380025094077	0.748380025094077	0.0912190191194486	0.0911884417973836	1.42131217099892e-05	0.128879715759205
2305	16535509.54036	3483.86679426769	3483.86679426769	139.511675167983	139.063228784077	333.5028787	0.041164237	20130.1526797577	2130537.19893584	1244439.35650143	NA	NA	NA	NA	NA	0.210690017490192	0.210690017490192	0.00843709562305668	0.00840997541954485	2.0168890343898e-05	0.0165673298163983
2307	28715628.92686	17001.5540504077	17001.5540504077	1668.42057979222	1554.40723591044	1167919.114	5.196374502	711812.189943291	2126521.5156704	1242684.62116298	NA	NA	NA	NA	NA	0.592066226155501	0.5920662261555	0.0581014813933471	0.0541310531581804	0.04067189741777	1.64076863321636
2311	34026010.85575	7722.20371233134	7722.20371233134	307.912064066288	227.49922943785	12693110.81	9.436489553	4445636.82922924	2135385.82003069	1242748.98176195	NA	NA	NA	NA	NA	0.226950016123514	0.226950016123514	0.00904931422527464	0.00668603881901734	0.373041402467401	2.85518392472933
2321	2119754.50681	488.36472421249	488.36472421249	19.7372252912774	17.013684143076	95423.12298	2.084636655	126187.747545169	2130442.43385433	1242932.81578785	NA	NA	NA	NA	NA	0.230387397523417	0.230387397523417	0.00931109014174466	0.00802625213835716	0.0450161198730514	0.756199590184801
2323	10255883.02809	2330.28625812735	2330.28625812735	95.8808614411464	95.0942821743677	1018.684792	0.084818527	33357.0411888526	2137351.22922267	1244844.24618027	NA	NA	NA	NA	NA	0.227214590079166	0.227214590079166	0.00934886456666255	0.00927216914564182	9.93268730941946e-05	0.0305388234595708
2357	9420337.82937	7966.40403241252	7966.40403241253	1283.91239466675	828.187846786604	2780795.815	5.212414052	1564407.91305879	2120327.80980689	1236685.0435781	NA	NA	NA	NA	NA	0.845660121399838	0.845660121399839	0.13629154473249	0.087914877554024	0.295190667826185	1.7775388322876
2371	109663269.93996	78657.5691322674	78657.5691322674	9430.52883881176	9419.28683675028	16926.44217	0.998762416	49849.4461565377	2122792.60950745	1237622.57020745	NA	NA	NA	NA	NA	0.717264487693391	0.71726448769339	0.0859953277334783	0.0858928139012022	0.00015434923816577	0.33955125833991
2397	63527858.64773	14251.6670467509	14251.6670467509	543.320450838937	542.699282364104	25507.83268	2.559457901	25653.3812100457	2135146.22646211	1239548.07653825	NA	NA	NA	NA	NA	0.224337280527245	0.224337280527244	0.00855247543997536	0.00854269754901452	0.000401521997167324	0.994326341278214
2401	116062351.96447	83814.8869071033	83814.8869071032	9914.06197219617	9911.37118889341	3302.726848	0.733363564	11718.7167131678	2123820.89986193	1236008.43065023	NA	NA	NA	NA	NA	0.722153958527063	0.722153958527062	0.0854201367143684	0.0853969527683496	2.84564873285616e-05	0.2818334915707
2403	10043127.47072	2807.63409747146	2807.63409747146	113.467316491463	112.732738444076	8046.611339	0.71265169	31329.7835097013	2127863.76015096	1237036.81739709	NA	NA	NA	NA	NA	0.279557747888485	0.279557747888485	0.0112980062059621	0.0112248638457234	0.000801205736207103	0.256835842370515
2407	66443339.84918	15178.6261858318	15178.6261858318	592.372445709505	591.608577297242	2707.287325	0.24655656	30003.7729396172	2135238.19485854	1238942.7337897	NA	NA	NA	NA	NA	0.22844466007106	0.228444660071059	0.00891545258041113	0.00890395604194697	4.07458043371282e-05	0.0902315628920547
2409	119411645.75963	84639.6245590266	84639.6245590266	9943.28549153979	9927.9703673003	54558.31519	1.919758624	69045.4756234805	2124264.06408957	1235116.35812689	NA	NA	NA	NA	NA	0.708805443728681	0.708805443728681	0.0832689762232668	0.0831407213605014	0.00045689274980619	0.790179438947136
2411	69272053.17033	15797.5087151328	15797.5087151328	620.996715589582	617.153029416882	25252.61308	0.393881976	158690.958473942	2135994.29192364	1238053.67703247	NA	NA	NA	NA	NA	0.228050245259643	0.228050245259643	0.00896460675220122	0.0089091199289184	0.000364542581377045	0.159130761593747
2415	3106835.20647	921.892933842892	921.892933842892	47.0381586305074	23.5909879384238	1152361.627	2.602117881	1150880.73426803	2120759.99982174	1233149.17445802	NA	NA	NA	NA	NA	0.296730554592353	0.296730554592353	0.0151402168137371	0.00759325370373538	0.370911731848603	1.00128674734738
2417	2692038.2718	2483.40754479943	2483.40754479943	342.26213866271	333.293687830081	4619.015634	0.516530856	25506.2427242381	2117539.63854903	1233064.5611823	NA	NA	NA	NA	NA	0.922500831735547	0.922500831735549	0.127138660043589	0.123807187780888	0.00171580607987105	0.181093534000233
2421	302481.2305	81.4810353442447	81.4810353442447	3.15168649292871	1.94909451887049	20482.62563	0.793950524	68780.2160311454	2132102.0419746	1237113.02641793	NA	NA	NA	NA	NA	0.269375508720184	0.269375508720184	0.0104194448287551	0.0064436874831825	0.067715360705662	0.297798215997533
2431	119905480.99515	84859.0435748382	84859.0435748382	9941.0287872093	9933.79989148773	22236.87434	1.726321702	32029.7320071327	2124582.64007196	1234368.45849727	NA	NA	NA	NA	NA	0.707716134996953	0.707716134996953	0.0829072091175832	0.0828469208333315	0.000185453360058657	0.694257271183164
2439	120095646.52148	84950.2481940068	84950.2481940068	9939.21105718592	9937.40603883039	3197.637645	0.84837701	9536.29301855858	2124703.40165811	1233983.61446765	NA	NA	NA	NA	NA	0.707354934625485	0.707354934625485	0.0827607939594065	0.0827457641193764	2.6625758198721e-05	0.335312436266071
2445	120372579.92811	85024.2573954435	85024.2573954435	9941.5350777226	9940.5342835577	969.017307	0.487139563	5523.16346901141	2124958.66554987	1233454.78098602	NA	NA	NA	NA	NA	0.70634240328007	0.70634240328007	0.0825896984484338	0.0825813843110655	8.05014985621082e-06	0.175446066812403
2447	224631.40834	59.633176008	59.633176008	3.59322577529208	2.21009829720668	46138.43648	2.210498374	54399.5952275033	2127064.09781948	1233919.70632827	NA	NA	NA	NA	NA	0.265471228839646	0.265471228839646	0.015996096903125	0.00983877683685932	0.205396194686031	0.84813933425507
2475	154093133.88867	99736.1698913989	99736.1698913989	11137.3408406878	11133.3130947233	4904.633527	0.598691635	20740.8286409481	2126569.06115808	1231588.4095648	NA	NA	NA	NA	NA	0.647246034748419	0.647246034748419	0.0722766846233029	0.0722505462363233	3.18290205619643e-05	0.236472400013802
2485	154568552.17246	100061.998848327	100061.998848327	11150.6536777783	11147.6819742806	1986.621965	0.327572326	16239.9332111119	2126855.5671873	1231053.41616722	NA	NA	NA	NA	NA	0.647363240723655	0.647363240723655	0.0721405067269888	0.0721212809306939	1.28526918126491e-05	0.122329441825579
2489	161750877.3974	101797.286651619	101797.286651619	11235.8437243645	11234.6176050184	191.2279306	0.075452357	6597.93041525358	2127130.05252691	1230739.45101552	NA	NA	NA	NA	NA	0.629346117248666	0.629346117248668	0.0694638811557084	0.0694563008608384	1.1822373620279e-06	0.028983017183374
2503	1567683.81548	352.73693694624	352.73693694624	17.0899557108454	14.5866535297384	64904.7478	1.775798583	98976.7927241159	2126532.93314628	1229149.90788953	NA	NA	NA	NA	NA	0.225005153120266	0.225005153120266	0.0109014046978681	0.00930458896475384	0.0414016826346627	0.655757233727637
2519	53326654.57531	16701.61860916	16701.6186091601	1434.00628035071	1149.53268647628	13173091.79	8.859078479	4366023.50793895	2128234.81690957	1225383.22054166	NA	NA	NA	NA	NA	0.313194569248167	0.313194569248169	0.0268909852262634	0.0215564373132176	0.247026405367253	3.0171829734876
2541	840290.17755	536.213749734136	536.213749734136	24.7680768191429	18.6795875407297	116028.0396	3.227847012	102275.72182876	2135391.86920401	1227480.11644626	NA	NA	NA	NA	NA	0.63812926065321	0.63812926065321	0.0294756233987623	0.0222299248995068	0.138080918592073	1.13446317000105
2561	464713.03965	118.260625430639	118.260625430639	7.71984537971011	5.97475981577749	12929.05541	0.608074608	51289.5433606955	2127097.29401334	1221556.21407053	NA	NA	NA	NA	NA	0.254480970707659	0.254480970707659	0.0166120696452252	0.0128568800657657	0.0278215894689281	0.252079752769019
2595	8594899.16748	1930.91981995	1930.91981995	87.7351193420572	87.5130096777169	209.9052858	0.062036288	9167.746298796	2137676.64410918	1222342.85786162	NA	NA	NA	NA	NA	0.224658810106337	0.224658810106337	0.0102078125214098	0.010181970488826	2.44220765956401e-05	0.0228960617973871
2597	5124970.31732	1193.69903434084	1193.69903434084	61.8102410995316	57.8435815277948	36383.43774	0.783086126	127139.052448192	2151791.29017748	1225990.77128383	NA	NA	NA	NA	NA	0.232918233751851	0.232918233751851	0.0120606047006052	0.0112866178624119	0.00709924848092115	0.28617043339084
2615	22219681.42115	4015.03870148597	4015.03870148597	141.968614711844	140.847046017041	9219.063094	0.405594984	65790.9582454837	2138685.14965429	1219249.20173262	NA	NA	NA	NA	NA	0.180697401793719	0.180697401793719	0.006389318191426	0.00633884182889204	0.000414905277859869	0.140126597025707
2629	798693.4234	175.00130481596	175.00130481596	2.32168319067433	1.39729089072402	13087.01738	0.201213912	195180.105733696	2145697.67179242	1219389.23544863	NA	NA	NA	NA	NA	0.219109485177664	0.219109485177664	0.00290685151856019	0.00174947088555684	0.0163855329173604	0.0670509800719955
2641	1291349.11616	612.3013857204	612.3013857204	23.6837716244701	19.3004590143756	14549.4984	0.33263942	110079.215267305	2131775.00503461	1213199.73701338	NA	NA	NA	NA	NA	0.474156351723971	0.474156351723971	0.0183403320822312	0.0149459652489391	0.0112668977102527	0.1321729843792
2645	30221502.91453	9880.23828448404	9880.23828448405	564.525880020594	521.218986590294	92583.94316	0.284021111	1009474.55934357	2146302.60420463	1217002.75668771	NA	NA	NA	NA	NA	0.3269274301952	0.3269274301952	0.0186796097340738	0.0172466269485129	0.0030635122092319	0.0917149841004461
2651	313177.53871	95.6044418478038	95.6044418478038	6.4236976081442	4.81973534527826	16882.86089	1.422342945	38980.5081592386	2137963.87044821	1214497.78886272	NA	NA	NA	NA	NA	0.305272345652901	0.305272345652901	0.0205113611742523	0.0153897861421706	0.0539082750300091	0.433110333529571
2667	2744331.33416	806.701288152439	806.701288152439	50.4930310834604	47.434758995837	16852.46092	0.701969205	67471.2239170295	2151133.75474088	1217340.35881079	NA	NA	NA	NA	NA	0.293951855634574	0.293951855634574	0.0183990287378749	0.0172846326554647	0.00614082589453736	0.249772568832066
2671	4682239.66547	1198.0539860048	1198.0539860048	62.4797062093905	61.212236169347	11694.73599	0.844277169	35599.8762473182	2150791.64571176	1216843.62494965	NA	NA	NA	NA	NA	0.255871991098633	0.255871991098632	0.0133439786669098	0.0130732812804879	0.00249767991934392	0.328504961892416
4015	192674806.96144	48751.0799735961	48751.0799735961	2090.49747860838	1611.8282714251	70759493.3	10.1759839	26869612.7470773	2169507.32698259	1219283.72271703	NA	NA	NA	NA	NA	0.253022596687239	0.253022596687239	0.0108498745195409	0.00836553723262676	0.367248289570941	2.63343926710282
4073	48899356.99274	15130.4222180432	15130.4222180432	776.87990023467	772.210239331612	6138.903139	0.133352915	109204.804965801	2163362.07552903	1207639.86619158	NA	NA	NA	NA	NA	0.309419655973995	0.309419655973996	0.015887323433517	0.0157918280898103	0.000125541592293564	0.0562145881852221
4077	40579005.33858	12761.9883611215	12761.9883611215	684.735911454621	683.633411138883	7857.561642	0.874462338	25177.2200360952	2161070.04908034	1206892.22861513	NA	NA	NA	NA	NA	0.314497318370398	0.314497318370399	0.0168741423241249	0.016846973094457	0.000193636132192957	0.312090120781208
4979	5871960.44974	1261.59273351353	1261.59273351353	75.6334542543479	74.6247909129142	473.6431816	0.040548612	32537.3636581682	2138824.62106044	1204726.23200966	NA	NA	NA	NA	NA	0.214850345861813	0.214850345861814	0.012880443405864	0.0127086671566765	8.06618480580829e-05	0.0145569010008313
5005	1619378.17053	410.322053770317	410.322053770317	21.7730274206363	20.033874507814	2384.110698	0.10918936	52816.3050044313	2146060.17643686	1205474.41663988	NA	NA	NA	NA	NA	0.253382478063184	0.253382478063184	0.0134453012995169	0.0123713378828969	0.00147223838223021	0.045139672262192
5009	1453580.92531	295.992529328313	295.992529328313	16.331479956676	12.6260799760152	139853.9983	2.163015605	154239.310434545	2144481.78635808	1204707.02267283	NA	NA	NA	NA	NA	0.203629893715885	0.203629893715885	0.0112353427816157	0.00868618991634228	0.0962134242853894	0.906733814524864
5109	17113136.99149	9035.35194224173	9035.35194224173	430.097900734717	423.79307402501	23679.89573	0.698051472	93423.9484159277	2140557.19158687	1194416.25286036	NA	NA	NA	NA	NA	0.527977538351666	0.527977538351666	0.0251326160100627	0.0247641957307858	0.00138372618309405	0.25346708345676
5125	9448861.31793	4213.84058577491	4213.84058577492	246.784946901768	147.843915089986	10114171.27	15.5280114	2133466.48979748	2137966.13254733	1191628.0451428	NA	NA	NA	NA	NA	0.445962793186392	0.445962793186392	0.0261179562910372	0.0156467441012643	1.07041165381563	4.74072188073602
5135	13004369.5697	6489.68965530037	6489.68965530038	303.748533029162	287.662579435401	129373.3828	2.012060776	206412.492056855	2139454.85141197	1192731.02299229	NA	NA	NA	NA	NA	0.499039159147035	0.499039159147035	0.0233574208577471	0.0221204555817647	0.00994845479487435	0.626771090794084
5137	13240885.76494	6631.0045650575	6631.00456505751	296.085442834047	295.328593194101	5418.421639	1.109381402	13119.3377571632	2140093.64438471	1193097.9947013	NA	NA	NA	NA	NA	0.500797656801441	0.500797656801441	0.02236145285824	0.0223042928121991	0.000409218970331065	0.413010301228166
5153	358339.72893	146.75331686192	146.75331686192	10.16325412066	7.67230333036815	62172.68057	3.297071398	45045.3991692881	2139687.47429263	1191285.47267014	NA	NA	NA	NA	NA	0.409536830594041	0.409536830594041	0.0283620634279303	0.0214106969195897	0.173502058383666	1.38022265795325
717122	12372590.38277	4483.43904655185	4483.43904655185	174.845333827056	165.206241074685	372543.3911	3.729761211	288124.986772785	2041584.8156521	1347789.72726307	NA	NA	NA	NA	NA	0.362368663945705	0.362368663945705	0.0141316675342735	0.0133525992507398	0.0301103794415438	1.29299230612646
717130	699888.84539	275.9194810365	275.9194810365	13.4464450955012	11.8104219630103	33441.53853	2.637625945	37419.5832147279	2045284.83009245	1348174.23592143	NA	NA	NA	NA	NA	0.394233288405602	0.394233288405602	0.0192122580379295	0.0168747109498926	0.0477812137602584	0.893690833970535
717136	5108251.19229	1991.2397851571	1991.23978515709	78.0547999270315	44.3847746599509	9196649.147	21.29691886	1286949.66818214	2045183.62073767	1347374.27785851	NA	NA	NA	NA	NA	0.389808509840417	0.389808509840415	0.0152801412829583	0.00868883948521205	1.80035178396879	7.14608300104739
717154	3398316.30714	1110.78036461429	1110.78036461429	50.5884414930855	50.0176563890189	1135360.279	8.469741031	368679.775964107	2042072.19187435	1342692.96428743	NA	NA	NA	NA	NA	0.326861970523608	0.326861970523608	0.0148863251448363	0.0147183639980569	0.334094938900938	3.07952958914279
717556	422919.69504	158.578192200999	158.578192200999	8.89079181131956	7.69939707162904	26633.7016	2.549398709	25131.0687106257	2016816.19082464	1345854.00050715	NA	NA	NA	NA	NA	0.374960528111609	0.374960528111609	0.0210224113835102	0.0182053405455634	0.0629757892866185	1.05979184198955
717558	499214.66538	187.944758832999	187.944758832999	10.6565274497579	8.9966688159363	26005.22774	2.211148109	31534.0049529675	2014299.35908277	1342331.18003431	NA	NA	NA	NA	NA	0.376480844547979	0.376480844547979	0.0213465833213177	0.0180216436732444	0.0520922752143207	0.824672532993714
717560	1099047.90256	385.996626114738	385.996626114738	19.0886434630516	17.4002110641568	29646.38975	1.975553898	39695.2032676579	2012817.58641799	1341765.53220594	NA	NA	NA	NA	NA	0.351210011152053	0.351210011152053	0.0173683452910366	0.0158320770401606	0.0269746110983379	0.746850684958066
717566	935958.24413	321.947409146219	321.947409146219	15.9250817119703	15.0298817936362	18557.88716	2.288928453	19822.4747081002	2013454.49219866	1339905.81802678	NA	NA	NA	NA	NA	0.343976252322536	0.343976252322536	0.0170147352318833	0.0160582823944319	0.0198276870537639	0.936204355575066
717568	317877.83789	121.03308619506	121.03308619506	5.72434964472137	4.3358242770106	8290.03131	0.593206769	38224.5844675629	2019751.85041815	1340702.56501496	NA	NA	NA	NA	NA	0.380753458619355	0.380753458619355	0.0180080174280733	0.013639907411573	0.0260792994095698	0.216876950409621
717582	215052.09138	69.19809515424	69.19809515424	3.79341732161377	3.1243590116602	2543.536042	0.351265642	17407.638876547	2023505.40549346	1339191.74316466	NA	NA	NA	NA	NA	0.321773644284008	0.321773644284008	0.0176395276942959	0.0145283823635987	0.0118275345553629	0.146116085015232
717584	369295.17911	141.4476495068	141.4476495068	7.7472991426537	6.731192448857	8673.713808	1.165701418	20829.8503419233	2012006.12609639	1335784.11983202	NA	NA	NA	NA	NA	0.383020568661872	0.383020568661872	0.0209786089310038	0.0182271332788019	0.0234872110405113	0.416407879347208
717586	168058.03551	56.1410509244	56.1410509244	2.15559780001745	1.79347408569344	7063.257167	1.220966343	14726.8821384187	2035409.19536768	1342534.82192881	NA	NA	NA	NA	NA	0.334057522176971	0.334057522176971	0.0128265083753712	0.0106717544344181	0.0420286786380989	0.479616601844986
717590	6076834.51685	1784.78474365358	1784.78474365358	67.8191970947184	54.5301559350678	1135770.205	5.754859761	550697.638528451	2033031.76601118	1340081.54707509	NA	NA	NA	NA	NA	0.293703035470965	0.293703035470965	0.0111602836816878	0.00897344757107754	0.186901618243957	2.06242069247828
717602	2201965.06281	707.349952637017	707.349952637017	38.9392794452998	35.5719273388207	69195.82735	2.269128555	78731.2517259752	2036850.35188015	1339036.17552302	NA	NA	NA	NA	NA	0.321235774619577	0.321235774619578	0.0176838770528031	0.0161546283997014	0.0314245800347518	0.87888641210528
717606	359340.55309	116.22951263456	116.22951263456	6.93830658798028	5.67510011635481	4513.626577	0.423903278	28927.634050317	2029413.42802939	1336391.42319177	NA	NA	NA	NA	NA	0.323452256181754	0.323452256181754	0.0193084430029319	0.0157930967366587	0.0125608605491001	0.156031653648167
717620	49264809.72195	15493.3126108548	15493.3126108548	982.603878625961	978.368022376039	37740.13012	1.381466664	79745.3249871949	2039275.12415994	1335139.3887296	NA	NA	NA	NA	NA	0.314490458773693	0.314490458773694	0.0199453501225675	0.0198593687440982	0.000766066698176748	0.473258214523047
717622	1478297.70769	485.230097602698	485.230097602698	32.3982713246947	31.7221308904134	1614.04156	0.313742807	12257.7769824489	2030283.6881282	1332612.73902554	NA	NA	NA	NA	NA	0.328235709951091	0.328235709951091	0.021915931517827	0.0214585537983297	0.00109182443536499	0.13167490013165
717634	150364.89411	56.3818835372	56.3818835372	2.60955541778942	1.81822476619176	7945.963614	0.766894636	28184.6619365333	2023139.93345165	1326869.07809888	NA	NA	NA	NA	NA	0.374967068416605	0.374967068416605	0.0173548183120482	0.0120920829090707	0.0528445396848223	0.281925099257634
717640	2488888.83918	832.660584233899	832.660584233899	37.5105038040221	37.0059732527856	1607.959227	0.300309995	13204.2227653741	2008164.48841821	1322009.77725994	NA	NA	NA	NA	NA	0.33455113427574	0.33455113427574	0.0150711848651226	0.0148684716931664	0.000646055059465719	0.121776135981029
717642	471012.8703	158.54924062926	158.54924062926	10.3450105903664	8.9615557190609	18784.30288	1.647473216	26025.3899030066	2036422.55467512	1329830.10422181	NA	NA	NA	NA	NA	0.336613393447776	0.336613393447776	0.0219633289081409	0.019026137679323	0.0398806573332822	0.72176835582509
717650	1046628423.59829	319427.148851884	319427.148851883	10553.8036952808	10475.9555213102	16533324.7	17.23277138	2655173.10458479	2023051.29141037	1321442.6952745	NA	NA	NA	NA	NA	0.305196325314479	0.305196325314478	0.0100836203731187	0.010009240419149	0.0157967472765155	6.22683495529963
717656	859109.24613	280.648503235099	280.648503235099	16.9386081430782	15.1060262034322	30309.45034	1.835402177	40399.5521207612	2038119.1293962	1327657.1272464	NA	NA	NA	NA	NA	0.326673824661214	0.326673824661214	0.0197164775252751	0.0175833588935049	0.0352800886226448	0.750242236582223
717662	588770.55584	198.81201142712	198.81201142712	8.96795776941932	8.10088988548921	7637.905984	0.928758776	24321.9163986311	2025855.83847749	1323181.26650992	NA	NA	NA	NA	NA	0.33767315545098	0.33767315545098	0.0152316682287631	0.0137589928795465	0.0129726357886613	0.314033888564385
717674	831470.41464	303.4434204351	303.4434204351	15.1748875330936	7.89882973169239	320253.6205	3.552552948	286793.366281623	2002465.09135428	1312500.80168148	NA	NA	NA	NA	NA	0.364947946544173	0.364947946544173	0.0182506644444635	0.00949983257686003	0.38516538274986	1.11667025165959
717676	448351.35182	166.080323510919	166.080323510919	8.45229222781487	7.37572078617557	7716.708749	0.714460323	25504.2124602011	2027282.64776541	1319843.23506528	NA	NA	NA	NA	NA	0.370424495960024	0.370424495960024	0.0188519387607606	0.0164507606729303	0.0172112980538041	0.302566047120325
717686	326170.38093	129.498815076799	129.498815076799	6.92378223915388	4.34234005192024	141145.1289	4.838105607	74246.286549537	2031677.80225318	1319128.83160849	NA	NA	NA	NA	NA	0.397028125937011	0.397028125937011	0.0212275014653762	0.0133131035366824	0.432734353430735	1.90103957328328
717688	221128.52378	83.869344702	83.869344702	4.39393280876481	3.25295660401321	10447.67117	0.886969258	30828.1888479694	2025739.0445193	1317478.72666714	NA	NA	NA	NA	NA	0.379278725640304	0.379278725640304	0.019870493112577	0.0147107055589516	0.0472470533941354	0.338899934132464
717690	2248959.11868	815.251253786399	815.2512537864	40.1308013691875	38.1178379362083	6297.879415	0.38322046	44806.3812075749	2019673.55336793	1315494.57387002	NA	NA	NA	NA	NA	0.362501588852758	0.362501588852759	0.0178441666795356	0.0169491021955887	0.00280035300005652	0.140557644810095
717696	947872689.38167	287441.299956825	287441.299956825	9302.14637191338	9068.93120110368	45279574.52	17.28044069	10140840.201106	2019195.88101662	1304082.9791787	NA	NA	NA	NA	NA	0.303248846787993	0.303248846787993	0.00981370860888658	0.00956766800298851	0.0477696794382138	4.46507129804311
717702	2315853.49066	872.905347469741	872.905347469742	38.9667711188271	37.514064641751	20545.65588	1.172898105	48716.0308062824	2026972.70696458	1315355.21007979	NA	NA	NA	NA	NA	0.376925980417254	0.376925980417255	0.0168260951204309	0.0161988073913345	0.0088717425186274	0.421743223738796
717704	29567071.14505	9430.00852768562	9430.00852768562	488.730479504616	469.302439504391	1756702.078	9.141512573	460773.043690998	2011068.83596417	1310135.15738274	NA	NA	NA	NA	NA	0.318936173333636	0.318936173333636	0.0165295533367848	0.015872469653896	0.0594141391070485	3.81251052346299
717706	126595.32031	45.2530488890999	45.2530488890999	2.24576897815306	1.42644970334286	6306.886439	0.564256184	27954.7955136285	2039084.86197718	1318728.98262124	NA	NA	NA	NA	NA	0.357462256727078	0.357462256727078	0.0177397471932907	0.0112677917307673	0.0498192699663465	0.225610179689036
717710	714266.75676	230.88636445136	230.88636445136	11.8382565076549	11.1567901242197	10874.17269	1.627964919	17458.329978982	2020622.46252456	1312467.43093859	NA	NA	NA	NA	NA	0.323249489446616	0.323249489446616	0.0165739989935338	0.0156199207349762	0.0152242458256444	0.622864426499634
717714	109357571.77466	39091.3688623418	39091.3688623418	1292.97731129572	1121.82459504502	31192748.82	16.35468481	5810245.25808803	2033116.2063277	1310992.70326136	NA	NA	NA	NA	NA	0.357463760652007	0.357463760652008	0.011823390829855	0.0102583166107293	0.285236296982482	5.36857695922195
717716	93979.17581	33.28357103316	33.28357103316	1.10903525220905	0.757418318761664	2136.113734	0.304177116	16960.8557817135	2016755.16032099	1310421.15904452	NA	NA	NA	NA	NA	0.354159001143511	0.354159001143511	0.0118008616552588	0.00805942712556828	0.0227296495802286	0.125943747266755
717720	124388.1456	45.5926771575	45.5926771575	2.69422155870809	1.67963264282226	27468.41374	2.186115565	29110.9740625047	2014286.57240299	1308500.91875678	NA	NA	NA	NA	NA	0.366535548364184	0.366535548364184	0.0216597935897526	0.0135031568701372	0.22082822770211	0.943575906495675
717726	502529.89541	173.4770635587	173.4770635587	9.12856923155749	5.74693162530078	123936.9804	2.959762793	110202.504022511	2014910.39537861	1308051.95759159	NA	NA	NA	NA	NA	0.345207449632753	0.345207449632753	0.0181652262182526	0.0114359994853879	0.246626084402169	1.12462944013217
717732	378141.74981	151.093608754399	151.093608754399	8.14654271467463	6.2605205884082	32506.83765	2.124146152	40384.1195633053	2028389.37074275	1311126.59879151	NA	NA	NA	NA	NA	0.39956870361529	0.39956870361529	0.0215436214561548	0.0165560152814489	0.0859646882851029	0.804941100648311
717736	485390.78167	168.49432618704	168.49432618704	6.91124731320797	6.3123576967608	2721.341487	0.429991218	17349.1228095299	2014211.89205583	1306526.06761265	NA	NA	NA	NA	NA	0.347131285862766	0.347131285862766	0.0142385219789911	0.0130046921679126	0.00560649602293054	0.156857583918028
717738	186859.23223	72.39585927392	72.39585927392	3.51786918227446	3.01026356455471	4226.670361	0.890712137	12416.3798585623	2027030.10067543	1310320.58354978	NA	NA	NA	NA	NA	0.387435281682041	0.387435281682041	0.0188263065211807	0.0161097930705905	0.0226195425859264	0.340410845121279
717750	102271.71885	38.7462354454799	38.7462354454799	0.859405488365318	0.380930535154624	11870.72041	0.670458327	48668.4957098913	2024883.21895941	1307847.89081538	NA	NA	NA	NA	NA	0.378855815480214	0.378855815480214	0.00840315874250429	0.00372469084746026	0.116070410700837	0.243909745654773
717760	957520.64322	384.465026945999	384.465026945999	17.1659972509143	11.1344610899029	305249.5508	4.300487205	193800.606214823	2042313.02005701	1310950.73584558	NA	NA	NA	NA	NA	0.401521397651648	0.401521397651648	0.0179275479567601	0.0116284292863487	0.318791613487821	1.57507015463944
717772	2078130.94487	810.3303368758	810.3303368758	28.2330120840595	17.5871166064942	1175866.802	6.439428998	469860.244059729	2041292.66631567	1309266.28940957	NA	NA	NA	NA	NA	0.389932279713245	0.389932279713245	0.0135857714614926	0.00846294919476038	0.565829022902865	2.5025884119077
717776	171568274.34039	55780.7800428995	55780.7800428995	1810.16710933707	1794.24874581547	1027668.372	5.056693569	566316.715950875	2008652.69577532	1299050.07099181	NA	NA	NA	NA	NA	0.325122929966824	0.325122929966824	0.0105507100091577	0.0104579284993897	0.00598985083897921	1.81465307848894
717782	50918912.91646	18018.0793662873	18018.0793662874	461.670766602118	426.636983821457	8477475.774	14.54319459	1501262.64413353	2036999.21025839	1306307.49109382	NA	NA	NA	NA	NA	0.353858288291595	0.353858288291596	0.00906678364008983	0.00837875279312066	0.166489724317339	5.64689716827854
717794	34285572.81446	12062.3438507726	12062.3438507725	335.645223373426	276.899402471595	11570678.54	10.15542028	2931145.38722883	2037916.1233208	1302997.45839693	NA	NA	NA	NA	NA	0.351819814008919	0.351819814008917	0.00978969274306152	0.00807626589673929	0.337479516606473	3.94749390133089
717802	14555209.15713	4850.66158197533	4850.66158197534	113.739260883791	86.8951783396531	5882669.978	9.673741429	1640454.45344737	2041711.92894664	1301982.73021928	NA	NA	NA	NA	NA	0.333259490098031	0.333259490098031	0.0078143336626719	0.00597003982571331	0.404162517659069	3.58600018771489
717804	7068633.38755	2379.62115406707	2379.62115406707	98.1664224051316	49.8990864326336	10324952.78	14.91827694	2557295.9940383	2020989.02376691	1295301.91817893	NA	NA	NA	NA	NA	0.336645150993162	0.336645150993161	0.0138876098140883	0.00705922682601151	1.46067170468699	4.03744924485475
717818	2325808.11668	820.95099596803	820.95099596803	34.3746247985077	32.8675353165724	13984.24832	0.892750271	43649.98916147	2038485.83851626	1299547.77513006	NA	NA	NA	NA	NA	0.352974516719765	0.352974516719765	0.014779647792947	0.0141316624879139	0.00601264060423091	0.32037232055819
717824	4145762.17199	1428.34428782048	1428.34428782048	42.9985055390823	16.6416379119941	19791447.4	27.07130385	2430923.50960523	2040738.74784378	1298231.97421768	NA	NA	NA	NA	NA	0.344531169074482	0.344531169074482	0.0103716768486125	0.00401413231671367	4.77389840008597	8.14153440937105
717832	23212704.51426	7675.69040807509	7675.6904080751	256.202320688246	212.063826810385	5975738.255	11.06956188	1686494.5933767	2034735.51082272	1295556.82552148	NA	NA	NA	NA	NA	0.330667648113117	0.330667648113117	0.0110371594370167	0.00913567941555928	0.257433951796913	3.54328930461341
717836	1535237.45365	572.12411874649	572.12411874649	24.7456718982963	15.8579173467788	618732.1724	5.335620124	322352.488951508	2042357.60465286	1298129.9702292	NA	NA	NA	NA	NA	0.372661647477577	0.372661647477577	0.0161184654787205	0.0103292929110587	0.403020504045791	1.91942731514965
717838	412411.04136	146.27307832166	146.27307832166	6.5996960832238	5.72490481213451	4809.428355	0.535213489	23304.9285231802	2008461.78343874	1288541.54954313	NA	NA	NA	NA	NA	0.354677890871442	0.354677890871442	0.0160027143343692	0.0138815507782129	0.0116617351929765	0.206369581876912
717846	1944896.22857	639.1310563323	639.1310563323	28.9659518231206	23.7070586531841	259870.4525	3.957477512	161593.935474835	2037869.95245749	1296326.67801808	NA	NA	NA	NA	NA	0.328619618334201	0.328619618334201	0.0148933148193814	0.0121893694403505	0.133616615983194	1.60816958715923
717858	1022752.93222	347.912141309632	347.912141309632	14.7702439626362	11.8722759886453	79925.63709	2.657164918	89587.3379215943	2021507.76098094	1291062.48597117	NA	NA	NA	NA	NA	0.340172225714816	0.340172225714816	0.0144416539882958	0.0116081563930354	0.0781475511554022	0.89215327683863
719480	433026911.00068	120680.018046344	120680.018046344	3907.14850767234	3274.37431676461	172128062	16.11949064	40177471.0922773	2029550.45851621	1277987.2577644	NA	NA	NA	NA	NA	0.278689418557071	0.278689418557071	0.00902287688920608	0.00756159544264321	0.397499687957568	4.28419353733505
719486	10584153.35257	3320.28078273833	3320.28078273833	118.54263279176	114.10067803734	162649.0649	3.210138898	153475.636244841	2040862.21717176	1294495.44196182	NA	NA	NA	NA	NA	0.313703011675668	0.313703011675668	0.0112000108882564	0.0107803311456778	0.0153672248957453	1.05977123717881
719490	19973608.60786	6098.9393774397	6098.9393774397	190.637692368629	125.321058641508	22659570.5	15.96200171	3873599.87715269	2038408.63591237	1292117.94167535	NA	NA	NA	NA	NA	0.305349899318626	0.305349899318626	0.00954447922312894	0.00627433235034914	1.13447554444834	5.84974473838946
719494	2792406.63756	897.69788179855	897.69788179855	21.7196608733988	20.9557088421916	9582.122027	0.653406127	40031.6149808537	2011886.01454532	1285713.44860865	NA	NA	NA	NA	NA	0.321478207981541	0.321478207981541	0.00777811532935526	0.00750453338719416	0.00343149235434164	0.2393638635759
719496	11265249.93717	3554.80177149054	3554.80177149054	122.441102499231	121.189522590686	27543.34556	1.418708546	44160.8343831811	2040230.7341059	1293805.10169201	NA	NA	NA	NA	NA	0.315554629619124	0.315554629619124	0.010868920191041	0.010757819246497	0.00244498308636012	0.623705279683077
719500	23666587.20675	7132.86487183014	7132.86487183015	215.774406092364	148.301030379774	16740922.79	12.72008001	3701998.2698491	2037047.25038824	1288850.64590152	NA	NA	NA	NA	NA	0.301389668460341	0.301389668460342	0.00911725903728198	0.00626626175900329	0.707365309740362	4.52213144623711
719502	3266189.64616	1004.14948978368	1004.14948978368	37.5621422119417	28.8983792740113	1047746.544	7.606201856	359641.339320537	2041754.28231763	1290275.91642741	NA	NA	NA	NA	NA	0.307437595047256	0.307437595047256	0.0115002943127025	0.00884773464026702	0.320785581214433	2.91330953771745
719504	5459862.16593	1700.72136183103	1700.72136183103	54.9119569264559	51.8071479892084	42403.53993	0.992189905	128177.5111611	2040252.78039036	1289814.57184529	NA	NA	NA	NA	NA	0.311495292398345	0.311495292398346	0.0100573888603106	0.00948872817934661	0.00776641216230726	0.330818874121414
719506	27596743.2597	8253.93429753469	8253.93429753469	194.069534278795	190.341552839406	161207.5371	2.219767508	198145.602962765	2034321.18776718	1287138.80029292	NA	NA	NA	NA	NA	0.299090882567584	0.299090882567584	0.00703233466545302	0.0068972469341107	0.00584154208280852	0.813581198318562
719520	8239552.9751	2404.74372211207	2404.74372211207	82.7631918529806	73.991626996698	342155.7741	2.812199373	376012.504790227	2039088.78682923	1286791.29979883	NA	NA	NA	NA	NA	0.29185366358821	0.29185366358821	0.0100446216078823	0.00898005355633993	0.0415260118035526	0.90995849803156
719524	7429636.02362	2503.79773936123	2503.79773936123	69.7812024010457	50.6597150806191	3292307.883	8.898699979	1039713.11671404	2011863.65058264	1278478.10816269	NA	NA	NA	NA	NA	0.337001399718809	0.337001399718809	0.00939227738467943	0.00681859985059346	0.443131786339631	3.16655414851855
719526	12426768.92636	4231.16459287148	4231.16459287148	116.396576408646	113.821343121496	46917.45225	1.21898973	104249.446167089	2015472.91262336	1279390.80768	NA	NA	NA	NA	NA	0.340487911052745	0.340487911052745	0.00936660020785793	0.00915936747484337	0.00377551498124967	0.450049894507849
719528	2303691.68993	706.7615875152	706.7615875152	27.7682790609864	23.788704339342	89797.15435	1.600348036	143899.316531017	2018892.27907467	1280470.4372876	NA	NA	NA	NA	NA	0.306795215090903	0.306795215090903	0.0120538174367552	0.010326340301234	0.0389796754238101	0.624027664027469
719538	14197521.75109	3487.5551032302	3487.5551032302	103.867384621645	79.9479642431852	8284684.894	11.03845456	2173454.73562666	2035208.95493639	1283021.75508816	NA	NA	NA	NA	NA	0.245645343206637	0.245645343206637	0.00731588135187539	0.00563112109597911	0.583530354046751	3.81175865234264
719540	34440915.02158	10432.2093734232	10432.2093734231	405.492284945813	404.297283182163	0	0	39646.9984951829	2025302.10399686	1281349.56609548	NA	NA	NA	NA	NA	0.30290163216879	0.302901632168788	0.0117735630627624	0.0117388659078552	0	0
719544	21866542.40348	7157.87348919098	7157.87348919098	204.394238969658	191.151702483949	892382.8743	4.833162705	564015.417901094	2017262.48563266	1277556.82506343	NA	NA	NA	NA	NA	0.327343635638153	0.327343635638153	0.0093473506326784	0.00874174338845302	0.0408104243384167	1.58219588680905
719548	1320739.38993	406.728228312	406.728228312	12.7272431928222	9.59344748833429	35370.75877	0.67199345	161231.286806726	2030722.27799648	1280830.21580506	NA	NA	NA	NA	NA	0.30795494661029	0.30795494661029	0.0096364531033611	0.0072636945346521	0.0267810281420278	0.219379001870773
719558	29696981.69539	9770.95891689028	9770.95891689029	270.702909116112	270.215526478693	4174.132632	0.522797131	21269.2404334286	2018752.9096708	1277197.23461768	NA	NA	NA	NA	NA	0.329021953042692	0.329021953042692	0.00911550244037545	0.00909909058268504	0.000140557470614866	0.196252077974518
719566	9132940.44871	2542.78988487292	2542.78988487292	77.03737117245	70.3531746891681	435902.533	4.320777158	321452.971132837	2038994.6397094	1282344.01963336	NA	NA	NA	NA	NA	0.278419628284347	0.278419628284347	0.00843511151803594	0.00770323370488037	0.0477286078287711	1.35603827665313
719568	5303956.99522	1685.64410851962	1685.64410851962	42.1743684519452	39.8954613766994	28787.56123	0.499717049	151977.25264829	2016012.65027933	1275304.83218245	NA	NA	NA	NA	NA	0.317808781262508	0.317808781262508	0.00795149140348485	0.00752182972310178	0.00542756309222412	0.189420197617475
719572	7043755.75843	2364.93796578836	2364.93796578836	67.6239407960228	65.3961411357432	32671.93619	0.872423805	90443.073980222	2017605.29891971	1275805.2166018	NA	NA	NA	NA	NA	0.335749569816925	0.335749569816925	0.00960055162547199	0.00928427154185135	0.00463842548073846	0.361243097477477
719574	21235746.16885	6084.83741639999	6084.83741639999	189.393834160273	168.975375506143	1611259.446	5.177972606	1043876.41195394	2037859.18322191	1280338.77953295	NLA06608-0913	PROB_Lake	68.1033303409	0.697	0.01	0.286537490513313	0.286537490513313	0.00891863335784681	0.0079571197622435	0.0758748684029527	1.54353468240941
719576	812669.21792	268.391303411171	268.391303411171	12.6631617521218	9.24433751094802	74347.47811	1.857208318	114095.968528022	2032153.24266693	1279143.88965478	NA	NA	NA	NA	NA	0.330258975599088	0.330258975599088	0.0155821845750879	0.0113752770587381	0.0914855349145497	0.651622305933978
719608	16765466.76298	4669.74850850372	4669.74850850373	163.697121716437	147.579881659344	1060733.259	5.009316457	800705.733042159	2042377.12860135	1277282.73639208	NA	NA	NA	NA	NA	0.278533760766807	0.278533760766807	0.0097639465712877	0.00880261097085687	0.0632689369163414	1.32474792577032
719616	1380994.36592	457.24973975712	457.24973975712	22.065122258037	16.7455269598467	414668.6314	7.31680869	163656.178357256	2044886.58456048	1277295.28800779	NA	NA	NA	NA	NA	0.331101814055922	0.331101814055922	0.0159777062112324	0.0121257025901703	0.300268155781905	2.53377926554531
719644	10304414.06392	2971.43512486915	2971.43512486915	92.8108954377485	46.7207522367959	26131018.45	21.01179634	3770432.81373735	2043284.17367203	1273916.86127766	NA	NA	NA	NA	NA	0.288365268169237	0.288365268169237	0.00900690663845873	0.00453405229516004	2.53590532056504	6.93050897360991
719656	1215697.53278	394.42087253541	394.42087253541	9.58520088475389	6.58068665436645	139757.1103	1.928918015	206118.46512221	2041214.80043546	1271446.58893458	NA	NA	NA	NA	NA	0.324439971210163	0.324439971210163	0.00788452771046998	0.00541309534396935	0.114960429326866	0.678042649973822
723896	1900189.77078	3843.68667615623	3843.62155641657	396.140757032773	387.267096289336	4105.16938	0.630460333	16931.2434442284	2077476.74644663	1396218.14455197	NA	NA	NA	NA	NA	2.02279095238917	2.02275668226486	0.208474312999887	0.203804431664932	0.00216039968382468	0.24246118683028
723898	120958705.44867	223664.489491002	223664.489491002	24677.3636648248	14762.8818077937	180681719.5	20.82202183	26771776.0363039	2084386.94997541	1390340.48520549	NLA06608-0401	PROB_Lake	5.78586707698	0.279	0.01	1.84909791040973	1.84909791040973	0.204014779864661	0.122048940198508	1.49374713320385	6.74896276044541
723900	2443253.04467	5077.9643208638	5077.9643208638	549.938240795518	389.286003575545	261261.3643	1.954896895	397760.57739526	2084858.95851528	1396875.83623617	NA	NA	NA	NA	NA	2.07836201491347	2.07836201491347	0.225084438959451	0.159331021575837	0.106931766592882	0.656830714624544
723906	1209746.2034	2217.88705796199	2217.88705796199	260.253455664769	218.638528419467	106743.999	3.595262267	88055.1311539107	2072628.40856895	1391609.74252915	NA	NA	NA	NA	NA	1.83334905431288	1.83334905431288	0.215130624037773	0.180730906867062	0.0882366885715328	1.21224053159859
723916	1534728.10564	4534.71914686594	4534.71914686594	461.900078545324	355.722126618042	445913.4585	6.952181697	177401.771425355	2067653.22695807	1386111.87049736	NA	NA	NA	NA	NA	2.95473780026652	2.95473780026652	0.300965413253253	0.231781854590916	0.290548831979622	2.51357951455195
723924	2120978.72922	6711.91787882115	6711.91787882115	518.726256924314	468.893599651425	117179.4294	3.530988854	82618.1200733198	2067946.33997468	1383632.82763825	NA	NA	NA	NA	NA	3.16453804385369	3.16453804385369	0.24456928764914	0.221074164107182	0.0552478097897254	1.41832601971588
723928	17613423.96847	62562.0525294404	62562.0525294404	7345.95734158491	7263.00214753679	18036.14449	0.650041041	75290.861736651	2076702.58982596	1385858.27538106	NA	NA	NA	NA	NA	3.55195291054332	3.55195291054331	0.417065833124496	0.412356062088687	0.00102399990611063	0.239552902888614
723932	342246.119	162.903921664	162.903921664	6.73828507261841	3.83342459732585	200289.1675	4.941960278	99584.6442809295	2050004.344887	1375857.27404486	NA	NA	NA	NA	NA	0.475984715736105	0.475984715736105	0.0196884192355689	0.0112007832507397	0.585219689518232	2.01124549820133
723936	143296680.71116	232734.025893405	232734.025893404	15050.584486203	14118.8468349098	7512162.084	4.658955149	4057084.07480709	2082336.52220967	1383654.59833038	NA	NA	NA	NA	NA	1.62414108085673	1.62414108085672	0.10503093589823	0.0985287779510319	0.0524238387568942	1.85161607338817
723938	1090533391.0188	760619.394111629	760619.394111631	49601.9017882962	39753.7560861127	576622109.2	35.4375837	65738952.2810179	2076790.47721201	1371681.5028728	NA	NA	NA	NA	NA	0.697474648989007	0.697474648989009	0.045484074304187	0.0364534973559809	0.528752364621598	8.77139183379561
723946	119294.6655	48.5922044388914	48.5922044388914	2.20723688195899	1.64058169914556	4753.597366	0.734265555	16177.4097790643	2068508.82456707	1378008.76727653	NA	NA	NA	NA	NA	0.40732923165698	0.40732923165698	0.0185023938221193	0.013752347535989	0.0398475266775445	0.293841686086964
723948	536039.63291	259.28519444225	259.28519444225	10.1442271388455	8.33517129874795	50380.60311	2.995583387	42979.3390476309	2050167.07858904	1371900.56050991	NA	NA	NA	NA	NA	0.483705268274041	0.483705268274041	0.0189243975930949	0.0155495429572974	0.0939867129534782	1.17220516244251
723950	64231.46484	32.402221995	32.402221995	1.61299389247797	1.2389721740108	6858.784945	2.3823153	8109.23079473922	2051745.38892226	1372300.21719987	NA	NA	NA	NA	NA	0.504460268432514	0.504460268432514	0.0251122078018293	0.0192891782414907	0.106782321749709	0.845799696495205
723952	7315711.85205	2811.11813800365	2811.11813800365	96.5180131222513	85.7758147736145	212840.5396	1.622077103	339974.588535451	2065071.45006927	1375523.41690497	NA	NA	NA	NA	NA	0.384257635463857	0.384257635463857	0.0131932496897353	0.0117248760624133	0.0290936198560579	0.626048377665162
723958	142510.21164	70.1625457555	70.1625457555	2.88735650861775	2.50406038427321	3984.429957	1.099769775	9019.74688810952	2050471.29262299	1371075.99550085	NA	NA	NA	NA	NA	0.492333461217081	0.492333461217081	0.0202606990431788	0.0175710944181236	0.0279589084259113	0.441745207091405
723960	1370619.75119	537.349428390462	537.349428390462	22.1705038870754	20.5026999021353	4484.330008	0.255413487	42818.8290124526	2072663.33038563	1377052.20160117	NA	NA	NA	NA	NA	0.392048507927836	0.392048507927836	0.0161755321764673	0.0149587074637838	0.00327175352909267	0.104727992601009
723962	2096145.77975	875.2271467485	875.2271467485	25.583701466094	24.2916311964932	10741.96512	0.630266065	43045.4998859221	2048808.08967907	1370031.34851871	NA	NA	NA	NA	NA	0.41754116302583	0.41754116302583	0.0122051155569654	0.011588712689339	0.00512462693376276	0.249549085234648
723964	109036.21786	44.0048375199999	44.0048375199999	1.39693746324555	1.04762176846146	1308.737142	0.259247725	13203.7942185583	2068291.99246712	1375676.39494674	NA	NA	NA	NA	NA	0.403580006567186	0.403580006567186	0.01281168304131	0.00960801639145795	0.0120027745613883	0.0991182625491489
723966	1656721.422	689.578362254398	689.578362254398	28.5696779641969	25.812891458825	531608.1095	10.3584462	135963.532093763	2058817.80405441	1372757.22220201	NA	NA	NA	NA	NA	0.416230727204539	0.416230727204539	0.0172447084855748	0.0155807072426598	0.320879601386599	3.90993159204922
723968	2304513.79549	975.102506336324	975.102506336325	27.6253463258851	27.1962896039722	5384.757065	0.895743197	16760.7279176145	2049101.17444391	1370015.7901782	NA	NA	NA	NA	NA	0.423127215920611	0.423127215920611	0.0119874944467456	0.011801313429842	0.00233661307454012	0.321272267616787
723970	5207699.15726	1853.31123441875	1853.31123441875	53.9987015144996	52.2713940431699	45520.08019	1.886807043	63825.7953097594	2066493.61785037	1374981.09240828	NA	NA	NA	NA	NA	0.355879089489082	0.355879089489082	0.0103690132405634	0.0100373298196957	0.00874091970665028	0.713192526142164
723974	2964182.01995	1102.00507908442	1102.00507908442	38.3730321467651	26.0142499414929	1856389.915	9.783702923	523496.54045959	2068005.2310638	1374693.87545165	NA	NA	NA	NA	NA	0.371773754670777	0.371773754670777	0.0129455721303553	0.00877619854867472	0.626273927345162	3.54613597516849
723978	341701.02727	149.82818029525	149.82818029525	6.97125159097343	5.31303232429898	47096.53841	3.003944849	42788.5692866637	2059165.50937153	1371955.10466606	NA	NA	NA	NA	NA	0.438477406674172	0.438477406674172	0.0204016114515951	0.0155487748068747	0.137829665852266	1.10068037317338
723980	7208829.19332	2959.28115149566	2959.28115149566	137.07342771892	129.910095069964	115388.7269	2.429139039	146036.858621576	2045008.28443072	1367734.26894859	NA	NA	NA	NA	NA	0.410507874737531	0.410507874737531	0.0190146588361309	0.0180209700613165	0.0160065835665692	0.790134271506109
723984	38265528.8053	16440.9309571169	16440.9309571169	676.135102480805	631.329776464068	4703030.234	13.31789932	998166.003301104	2053143.98457309	1369396.71754116	NA	NA	NA	NA	NA	0.429653828665756	0.429653828665756	0.0176695611844558	0.0164986554785733	0.122905141542134	4.7116714238376
723988	1472105.1082	492.0043817625	492.0043817625	18.9107933134343	17.5257240448532	18200.1409	1.107524503	44347.465400191	2063442.13439721	1372293.22975712	NA	NA	NA	NA	NA	0.334218242312937	0.334218242312937	0.0128460890517235	0.0119052124384532	0.0123633433500234	0.410398671846567
723996	2421654.90186	840.22243795	840.22243795	32.671103498034	23.5155349791006	1067181.491	7.766461074	349581.649753059	2066142.66297689	1372070.51686069	NA	NA	NA	NA	NA	0.346962086672486	0.346962086672486	0.0134912300976247	0.0097105227342835	0.440682729062812	3.05273887160223
723998	4071361.61881	1360.30578680354	1360.30578680354	56.1301993296219	53.9463416211963	22403.11188	1.087898414	62337.2469324124	2070792.35016958	1373135.66699174	NA	NA	NA	NA	NA	0.334115687616355	0.334115687616355	0.0137865914612684	0.0132501965366967	0.00550260919504077	0.359385647946404
724000	3059188.82771	1407.68328449655	1407.68328449655	47.5965036043827	35.755142670185	764453.1977	5.924817901	372816.782733233	2056533.38200794	1367992.59830635	NA	NA	NA	NA	NA	0.460149197638869	0.460149197638869	0.0155585373394593	0.0116877854502855	0.249887548874269	2.05047957362745
724004	1109878.24972	492.503677001	492.503677001	17.9069439860768	17.59947072107	2168.491826	0.769947969	7909.08859876646	2046966.41135226	1366039.35907536	NA	NA	NA	NA	NA	0.443745678523972	0.443745678523972	0.016134151642844	0.0158571183150134	0.00195381054322586	0.274177207515188
724006	1806800.36635	593.7608406525	593.7608406525	23.826844897868	19.4873121808151	44449.57092	0.887219775	150380.951604567	2098843.37850569	1380422.08002607	NA	NA	NA	NA	NA	0.328625592351403	0.328625592351403	0.0131873146262427	0.010785536987787	0.0246012629551291	0.295579795484219
724022	214846.56499	109.8802785405	109.8802785405	4.39713160407014	3.58765338717494	18219.2279	2.520010106	19591.0443621405	2047695.50816193	1364347.47593478	NA	NA	NA	NA	NA	0.511436049934586	0.511436049934586	0.0204663807600312	0.0166986769713629	0.0848011133007782	0.929977369415207
724052	381108.47857	170.62972962	170.62972962	7.93661852095069	6.81047165286039	10681.4848	1.064693835	25669.5563840976	2044152.78134353	1357743.96095857	NA	NA	NA	NA	NA	0.447719584356242	0.447719584356242	0.0208250904066227	0.017870165676751	0.0280274131923782	0.416114896579094
724056	93925.56023	46.94177348025	46.94177348025	1.97349318054584	1.09640639935557	7766.482582	0.749955183	29232.9699157909	2051176.03897178	1358361.79168027	NA	NA	NA	NA	NA	0.499776348049471	0.499776348049471	0.021011247371996	0.0116731419719057	0.0826876364961981	0.265675454952825
724958	1596806.01135	709.720260543356	709.720260543356	24.6047368221454	11.5305939270404	8661397.844	34.54133659	674434.602208322	2048050.16336478	1352758.92244219	NA	NA	NA	NA	NA	0.444462417788202	0.444462417788202	0.0154087200619589	0.00722103614658364	5.42420167661902	12.8424576906934
724960	324427.87458	140.343868816	140.343868816	6.97293984163176	5.52757461168003	54133.80334	4.457360027	30858.4069153299	2047049.99051007	1352428.9113214	NA	NA	NA	NA	NA	0.432588811912932	0.432588811912932	0.0214930355496082	0.0170379151878856	0.166859285473176	1.754264356178
724962	85829.60765	40.2267130934999	40.2267130934999	1.78845713788111	0.953628957422654	30896.36943	2.800061475	29366.2153807419	2047397.47746321	1352240.80837061	NA	NA	NA	NA	NA	0.468681078649902	0.468681078649902	0.0208372983035663	0.0111107225528912	0.359973327106314	1.05210593293753
724966	7718963.56516	3224.37032345922	3224.37032345923	103.326441873789	75.3198488801033	10651109.77	29.94035627	1029843.27942638	2046890.17449334	1351324.02598514	NLA06608-NELP-0955	REF_Lake	0	0.118	0.002	0.417720630009527	0.417720630009528	0.0133860512491805	0.00975776712045434	1.37986268235212	10.3424569376543
724968	5033877.4469	2047.4959728067	2047.49597280669	90.61937700821	55.7381224185049	9779933.867	24.98430713	1135652.89902999	2044575.91896941	1350331.90124689	NLA06608-EMAP:ME012L	REF_Lake	0	0.129	0.002	0.406743309586848	0.406743309586846	0.0180019036943412	0.0110726021851863	1.94282319547186	8.6117279983642
724970	8297654.39196	3474.16557024056	3474.16557024056	84.2565272345095	78.9954498777755	846546.2391	11.55753351	211464.289954202	2048150.62434094	1351202.16853827	NLA06608-NELP-2155	REF_Lake	0	0.146	0.002	0.41869248900109	0.41869248900109	0.0101542584511775	0.00952021452644714	0.102022354645219	4.00325860826592
724974	286101.67081	105.06813738967	105.06813738967	3.83727262455861	2.48819467841874	38098.57101	1.847929097	58473.0348518489	2078534.8768975	1359669.97736495	NA	NA	NA	NA	NA	0.367240558547614	0.367240558547614	0.0134122691898117	0.00869688971537377	0.133164447806742	0.651557954987783
724978	412965.06902	190.621808349999	190.621808349999	7.91904478525554	4.41826264134654	244535.8271	5.819948638	124546.917983712	2048334.37473691	1350358.50534937	NLA06608-NELP-1330	REF_Lake	0	0.168	0.002	0.461593056290112	0.461593056290112	0.0191760644648422	0.0106988773937501	0.592146516605638	1.96340327852977
724980	712023.83833	301.753248197726	301.753248197726	11.3818088910243	9.98783739746973	104355.6178	7.645676861	35558.7245011947	2045933.80440762	1349224.83777107	NA	NA	NA	NA	NA	0.423796552802875	0.423796552802876	0.0159851514490294	0.0140273918649907	0.146561971920432	2.93474018722167
724982	2563628.9577	1140.15525547145	1140.15525547145	47.1662204559075	45.1186661638326	80315.95477	4.22587203	43978.3886270905	2049725.70912891	1350084.98588071	NA	NA	NA	NA	NA	0.444742696499403	0.444742696499402	0.018398224249356	0.0175995305515317	0.0313290090318127	1.82625960789581
724984	470726.92054	197.63930905725	197.63930905725	9.58856230799613	5.69115324164976	476260.5831	11.37430228	120640.980536905	2046534.51076304	1348873.95834476	NLA06608-ELS:1E3-012	REF_Lake	0	0.161	0.004	0.419859796483544	0.419859796483544	0.0203696918310865	0.0120901376006307	1.0117555685017	3.94775126147376
724986	377873.67191	169.2323600975	169.2323600975	8.01534755987783	5.41186492645229	102102.9813	4.107058124	66907.8989433708	2047855.21022852	1349262.19374831	NLA06608-NELP-3355	REF_Lake	0	0.216	0.004	0.447854329840177	0.447854329840177	0.0212117121559792	0.0143218893740267	0.270204009673154	1.52602283007597
724988	1314475.303	789.4700983692	789.4700983692	32.7595811963492	23.9011691356022	244488.4917	4.214578354	178891.490042416	2072235.85497976	1355615.3306314	NA	NA	NA	NA	NA	0.600597132990942	0.600597132990942	0.0249221732211953	0.0181830492220379	0.185997021885469	1.36668598177605
724996	3403061.28597	1133.28395041035	1133.28395041035	44.2655139207572	37.8726258641282	216198.3858	2.876297777	216907.600298832	2079883.3208731	1356404.59704853	NA	NA	NA	NA	NA	0.333018965918306	0.333018965918306	0.0130075570790492	0.0111289873092406	0.063530558997375	0.996730338181533
725000	482602.77151	199.405742046	199.405742046	10.3613596778736	7.63783222231366	141397.6545	5.755392536	63007.2583211703	2046372.56473045	1346233.2646583	NA	NA	NA	NA	NA	0.413188141091867	0.413188141091867	0.0214697475637247	0.0158263331112167	0.292989727467966	2.24414866267068
725004	1160089.24039	376.542377846999	376.542377846999	17.4238415558977	16.7923245742773	2354.37358	0.378690049	15593.885768102	2066862.10245454	1351708.23213698	NA	NA	NA	NA	NA	0.324580527719068	0.324580527719068	0.0150193976025846	0.0144750282906098	0.00202947626616079	0.150980558342679
725012	408103.9231	165.72735102	165.72735102	7.39330252459056	6.93991538591765	10461.77934	2.634201554	10744.5044144984	2049870.66341453	1344299.2316595	NA	NA	NA	NA	NA	0.406091050929179	0.406091050929179	0.018116225074315	0.0170052650638625	0.0256350864273277	0.973686541175705
725014	3059188.82771	1176.87865189761	1176.87865189761	59.2457824823917	45.5361278041913	1590848.403	11.60314551	341246.977572935	2043666.24966866	1341968.82754948	NA	NA	NA	NA	NA	0.384702847119961	0.38470284711996	0.0193665006702908	0.014885033376079	0.520022951375268	4.6618681118135
725018	5331854.96868	2055.19224907748	2055.19224907748	83.0451303150757	62.8035221197309	7449568.659	31.24858696	636518.078875707	2045232.55289735	1342276.8629862	NA	NA	NA	NA	NA	0.38545539238219	0.38545539238219	0.015575279298273	0.011778925437516	1.39718141299036	11.7036246199924
725020	5694081.82716	2200.80108845742	2200.80108845742	70.688001365241	68.9562130092627	298406.9794	12.79529354	53061.0662339032	2046489.9965705	1342739.17551644	NA	NA	NA	NA	NA	0.38650675477825	0.38650675477825	0.012414293210201	0.0121101549121319	0.0524065140716171	5.6238406157269
725022	1060757.44251	390.129739180673	390.129739180673	15.4269726541345	10.3290664454146	338999.965	4.532205604	198818.187562662	2058520.12063492	1345912.50760263	NA	NA	NA	NA	NA	0.367784116845351	0.367784116845351	0.0145433555645207	0.00973744423699127	0.319582923875459	1.70507522051099
725024	364380.41761	135.027083182111	135.027083182111	6.8391707828046	6.0717939181465	7291.947469	1.228862964	17199.8720385761	2059172.89235755	1346106.51094023	NA	NA	NA	NA	NA	0.370566245210882	0.370566245210882	0.0187693148486498	0.0166633376128494	0.0200119082052446	0.423953588296793
725026	313633.27114	117.487695864845	117.487695864845	5.09071510808841	3.51513376728686	36984.19069	1.82687718	51446.4554152597	2057475.90217927	1345268.83015928	NA	NA	NA	NA	NA	0.374602144210653	0.374602144210653	0.0162314256060417	0.0112077833914431	0.117921770721484	0.718887052401865
725028	390285.67868	138.770029591285	138.770029591285	7.12043053994464	6.36892803214314	11090.09493	1.77747819	17122.9013243836	2059617.23344308	1345689.93566972	NA	NA	NA	NA	NA	0.355560137539826	0.355560137539826	0.0182441501928201	0.0163186311465072	0.0284153263514773	0.647676157206334
725030	419443.61827	150.702355139488	150.702355139488	8.59034812370463	6.51860151099832	52552.05705	2.948471219	50806.2676763723	2070602.95901884	1348715.37906042	NA	NA	NA	NA	NA	0.359291090805152	0.359291090805152	0.0204803405023436	0.0155410673260076	0.125289919219063	1.03436169302473
725032	348724.66825	131.674510551872	131.674510551872	5.77424944498923	5.16407765822383	6241.254315	1.268308071	13977.912948071	2058529.29600645	1344967.65433627	NA	NA	NA	NA	NA	0.377588747055528	0.377588747055528	0.0165581903739878	0.0148084667601482	0.0178973697109539	0.446508311948051
725034	999760.78433	348.32845055986	348.32845055986	13.5239692941079	10.6563137375646	38226.43274	1.003639964	100518.155105348	2065880.83154252	1347014.28675315	NA	NA	NA	NA	NA	0.348411796121105	0.348411796121105	0.0135272052135663	0.0106588635047393	0.0382355792897176	0.380293815579253
725038	213765.31746	77.8349159525945	77.8349159525945	3.18232304022982	2.6429210360955	13217.28412	2.021183986	18533.7474483171	2067151.92651399	1346446.62776239	NA	NA	NA	NA	NA	0.364113865043421	0.364113865043421	0.0148869941955168	0.0123636568714663	0.0618308165096671	0.713146877438439
725040	257488.82295	94.96571482	94.96571482	5.80298052040371	5.00246826121988	5048.621969	0.926283246	14690.0198410992	2059816.28774919	1344153.55617907	NA	NA	NA	NA	NA	0.368814901291621	0.368814901291621	0.0225368249150393	0.0194279044966207	0.0196071499770705	0.343677001366272
725042	430238.22171	150.879202671207	150.879202671207	6.13769484886346	5.35354522239672	17252.44798	1.652878719	26782.9511941059	2062571.3742649	1344796.21258147	NA	NA	NA	NA	NA	0.350687584360895	0.350687584360895	0.0142658056377905	0.0124432115796659	0.0400997566218766	0.644157839625857
725046	1282627.64848	444.338543862542	444.338543862542	21.0145442018813	14.0912223140894	657283.6042	8.615194608	241089.677737646	2061396.1071764	1344163.71420927	NA	NA	NA	NA	NA	0.346428321882125	0.346428321882125	0.0163839788006948	0.0109862143785755	0.512450830900866	2.72630338373614
725048	789221.3376	293.971199313243	293.971199313243	15.9999621164564	11.0234176820354	137333.4004	3.655706602	132593.522589162	2060097.59715839	1343557.30413655	NA	NA	NA	NA	NA	0.372482579104109	0.372482579104109	0.0202730987546685	0.0139674602761721	0.174011261299178	1.03574743108323
725052	2334744.04668	767.612365290025	767.612365290025	29.5391506457135	28.3897282063384	30469.54523	2.267256105	35285.2380077065	2058045.69586239	1342656.41133001	NA	NA	NA	NA	NA	0.328777951648091	0.328777951648091	0.0126519867082296	0.0121596747389542	0.0130504863149036	0.863521034585207
725056	95006.80776	35.778689611	35.778689611	1.61621853605799	1.07017840915684	9807.48778	1.534069146	17650.6611286857	2061045.34281538	1343364.90550992	NA	NA	NA	NA	NA	0.37659079864447	0.37659079864447	0.0170116076328001	0.0112642286841197	0.103229315995702	0.555644216865111
725058	182083692.5194	63269.1872072303	63269.1872072304	2950.34621734927	2587.85958813814	99828509.79	29.03824744	10151351.7725642	2057318.78212058	1338674.79063006	NA	NA	NA	NA	NA	0.347473111577465	0.347473111577466	0.0162032424569539	0.014212473134366	0.548256180488892	9.83401147222619
725060	187457108.49851	65096.444552046	65096.444552046	2659.53876269303	2646.24312070295	1114651.883	9.202266328	358285.636565307	2058674.40696606	1342225.75647327	NA	NA	NA	NA	NA	0.347260475067892	0.347260475067892	0.0141874521803699	0.01411652586503	0.00594617025690898	3.11107052374629
725070	396764.22793	147.051421878774	147.051421878774	6.67109055620361	4.86004090516409	29364.43667	1.448443437	52797.5586752765	2059904.81223938	1338341.4358927	NA	NA	NA	NA	NA	0.370626713617735	0.370626713617735	0.0168137399659441	0.0122491912401476	0.0740097886928977	0.556170349667143
725074	289591562.52778	105190.656653212	105190.656653212	4548.20549140086	4199.82020650304	39055915.34	11.79445698	9631685.53614549	2078091.69868613	1339903.01632168	NA	NA	NA	NA	NA	0.363237988479452	0.363237988479451	0.0157055870402459	0.0145025641280559	0.134865515414502	4.05494087129736
725078	1089370.29037	367.047741410499	367.047741410499	16.8461609952552	14.140461216869	142417.0727	4.734006741	77868.7472589987	2065480.05535625	1335244.93173086	NA	NA	NA	NA	NA	0.336935700060108	0.336935700060108	0.0154641274359827	0.0129803991736054	0.13073339153726	1.82893750975995
725080	18594294.19678	6302.90572121146	6302.90572121146	246.08957523855	241.679148371329	116755.9665	2.630649272	130872.173155908	2059296.26473818	1332592.11383477	NA	NA	NA	NA	NA	0.338969882616085	0.338969882616085	0.0132346822436082	0.0129974897575398	0.00627912870821517	0.892137447438185
725082	15727817.63545	5402.41407261281	5402.41407261282	235.076315814106	194.389987622439	7174751.838	14.96482092	1267414.08957546	2062994.3937608	1333083.3197816	NA	NA	NA	NA	NA	0.343494195942096	0.343494195942096	0.0149465311248429	0.0123596287881855	0.456182288242479	5.66093741344103
725094	133869.16733	52.358911614	52.358911614	1.54141575039574	1.19518374944141	5411.491858	0.945141526	14791.2484443119	2055324.30631583	1328975.11373902	NA	NA	NA	NA	NA	0.391120021572483	0.391120021572483	0.0115143447975291	0.00892799868169173	0.040423735845463	0.365857681207501
725104	17765656.47195	6001.78338942729	6001.78338942729	211.652394788405	182.640199179207	2521647.557	6.016845645	1050937.65205713	2061330.96298216	1327220.09176802	NA	NA	NA	NA	NA	0.337830656519979	0.337830656519979	0.0119135701583885	0.0102805207039535	0.141939452729	2.39942640942026
802309	1102943.96804	332.965414308	332.965414308	11.0740410603302	10.4537769533428	5907.434289	0.581482543	24683.5309473554	2111546.55960723	1377919.92330742	NA	NA	NA	NA	NA	0.301887878220777	0.301887878220777	0.0100404384821193	0.00947806711515891	0.0053560601990488	0.239326954543062
802315	433231.75826	135.230420420354	135.230420420354	4.04622054609243	3.20378905569342	3773.545414	0.239654015	42647.5911417073	2117955.55694469	1378427.51264522	NA	NA	NA	NA	NA	0.31214336862903	0.31214336862903	0.00933962127417291	0.00739509279873867	0.00871022343596367	0.0884820294178269
802405	2934854.29769	1359.36119990761	1359.3611999076	77.7560768583778	63.3225074037051	792535.9968	8.482558576	247970.964070626	2085603.82343779	1376655.17299502	NA	NA	NA	NA	NA	0.463178427964056	0.463178427964053	0.0264940160469223	0.0215760310327997	0.270042706182654	3.19608386316663
802419	4974149.69078	2882.51759143072	2882.51759143072	294.055909620862	293.6266787023	1688.43487	0.316715709	12937.8989966493	2095725.64031186	1377535.41938559	NA	NA	NA	NA	NA	0.579499566885513	0.579499566885513	0.0591168195372003	0.0590305272168551	0.000339441909665416	0.130503018336847
802433	47873279.89456	20716.7561746776	20716.7561746776	1006.38169897862	771.600763423514	34487557.58	15.85891865	6294715.40092377	2092192.53534667	1371777.53821909	NA	NA	NA	NA	NA	0.432741525550493	0.432741525550492	0.0210217829485499	0.0161175663151334	0.720392621018618	5.47881125410989
802699	1964948.45549	1653.39758531515	1653.39758531515	148.581868003301	139.62592443404	9167.459946	0.529814578	47203.7040459953	2109894.07265509	1373379.88165071	NA	NA	NA	NA	NA	0.841445779758554	0.841445779758554	0.0756161657005141	0.0710583140458112	0.0046654964003694	0.19421060552933
802701	1063813.53057	2385.16218788566	2385.16218788566	302.744849883367	260.080267744755	26536.67545	1.29256252	63063.2380901008	2116200.82861286	1375162.40632033	NA	NA	NA	NA	NA	2.24208671853203	2.24208671853203	0.284584507701414	0.244479187631127	0.0249448561119367	0.420794685678621
802703	21478633.68218	10698.2061721879	10698.206172188	850.223148143727	849.26478621781	7671.501972	2.468366273	8760.29985481206	2110932.76915751	1373187.34552972	NA	NA	NA	NA	NA	0.498085973739747	0.498085973739749	0.0395846011773609	0.0395399818621802	0.00035716899340598	0.875712258614757
802705	2962796.9508	2824.35927948988	2824.35927948988	217.000921368384	214.717417042616	2427.43983	0.456063283	12434.3638536332	2113898.95980058	1373849.12940655	NA	NA	NA	NA	NA	0.953274667954299	0.953274667954299	0.0732419146407554	0.0724711887477267	0.000819306847654394	0.195220266880861
802711	2336701.01535	4275.66452361012	4275.66452361012	507.796318486251	501.040067538442	2598.971615	0.600905492	12378.5319534962	2117185.33805416	1374297.9237577	NA	NA	NA	NA	NA	1.82978673588229	1.82978673588229	0.217313346958165	0.214421983919665	0.00111223969088348	0.209957984094062
802713	2522854.30911	4329.20721448664	4329.20721448664	503.234603822485	498.445889199378	2052.770583	0.529668992	10551.7877250793	2117315.14926125	1374158.81838683	NA	NA	NA	NA	NA	1.71599572708338	1.71599572708337	0.19947033881636	0.197572205180258	0.000813669887946945	0.194542444985034
802719	5063598.35008	14270.5274399088	14270.5274399088	1668.96785073637	1653.14174924647	7572.003906	1.123482407	17037.3766342467	2124682.14204325	1374374.63338028	NA	NA	NA	NA	NA	2.81825817398873	2.81825817398873	0.329601152253714	0.326475686844386	0.00149538004053587	0.444434848659716
802723	22246167.51767	22957.9361213534	22957.9361213534	1833.16279044965	1828.97807746523	5472.521319	0.737875773	19314.9036320875	2119961.8035099	1372488.41857073	NA	NA	NA	NA	NA	1.03199511120817	1.03199511120817	0.0824035326081932	0.082215423218965	0.000245998386672815	0.283331536270707
802725	298505027.59976	226877.84895304	226877.848953041	23160.5668630115	23130.8650125366	69978.00884	1.727801904	126924.632349616	2111368.09921197	1369786.71191455	NA	NA	NA	NA	NA	0.760046994107052	0.760046994107055	0.0775885319227035	0.077489029911921	0.000234428241971949	0.551335131286765
802729	29074022.27137	40712.2378923752	40712.2378923753	3637.56728278604	3544.64873543467	238884.9615	3.093362854	233440.665885443	2121532.76037211	1371567.25277794	NA	NA	NA	NA	NA	1.40029602758012	1.40029602758012	0.125114002074906	0.121918071821978	0.00821644006702288	1.02332196746401
802733	2885099.03945	5354.65535656317	5354.65535656317	204.843500485216	202.96784827421	3071.986896	0.885254785	9341.45487569371	2116691.6045874	1369035.65977359	NA	NA	NA	NA	NA	1.85596933878012	1.85596933878012	0.0710005090585266	0.0703503919619005	0.00106477692931665	0.328855294692185
802737	3014786.19154	5539.01135385846	5539.01135385846	221.394478359587	219.804047514449	3379.705751	1.115470624	8366.0593070967	2116576.50452886	1368493.88070977	NA	NA	NA	NA	NA	1.83728165181394	1.83728165181394	0.0734362121535707	0.0729086686582472	0.00112104326352695	0.403978220442818
802739	3618533.36606	7192.81701429408	7192.81701429408	307.977524022484	306.132033502399	655.2666121	0.210997776	7902.01009149692	2116496.36957436	1368369.58182282	NA	NA	NA	NA	NA	1.98777136664236	1.98777136664236	0.0851111466626662	0.0846011360220584	0.000181086242908817	0.0829240414163872
802741	3877353.64258	7975.77457278367	7975.77457278367	346.35147600908	336.057863053529	33265.18497	1.952626561	46127.3926495631	2116572.77638415	1368155.41613266	NA	NA	NA	NA	NA	2.05701499218332	2.05701499218332	0.089326769734271	0.0866719659932581	0.00857935283609191	0.72115901331603
802749	5664539.64258	22573.2859998306	22573.2859998306	3102.37273651462	2545.74558687062	931414.7788	5.395541202	460669.578071885	2124133.85131915	1365169.40826078	NA	NA	NA	NA	NA	3.98501686353267	3.98501686353267	0.547683118535224	0.449417913458387	0.164429033526151	2.02187169098164
802755	41061071.95429	59118.5912032869	59118.5912032868	7710.27531709733	7697.09918580283	20818.82973	2.222063582	27772.1649767084	2129489.90370046	1352769.76547965	NA	NA	NA	NA	NA	1.43977223169183	1.43977223169183	0.187775792255998	0.187454901186491	0.000507021096604003	0.749629341013208
802757	1295245.18164	3252.29290809465	3252.29290809465	410.528088713787	385.971115149045	14238.08619	1.125325425	31809.9578981387	2123888.72656563	1348109.7445926	NA	NA	NA	NA	NA	2.51094769870265	2.51094769870265	0.316950099126398	0.297990774735282	0.0109925799314475	0.447598397822246
802759	498642.76586	1753.62418107569	1753.62418107569	313.196241490883	275.676384073652	5326.946617	0.533445723	25986.5233893747	2125947.36099918	1348222.69505669	NA	NA	NA	NA	NA	3.51679458951189	3.51679458951189	0.628097433541865	0.552853471358795	0.0106828916043988	0.204988814285872
802761	522117.45397	1456.00512537373	1456.00512537373	250.487439452599	218.090003947169	7979.742132	0.813189473	28149.6582736581	2125475.50419868	1347466.65178864	NA	NA	NA	NA	NA	2.78865438093052	2.78865438093052	0.479753047035642	0.417702956085625	0.0152834234353301	0.283475630660401
802765	253789.34793	1012.6429890713	1012.6429890713	160.325522549782	147.635752086217	3521.038568	0.765323091	12340.8139956512	2130131.91073312	1346699.96758726	NA	NA	NA	NA	NA	3.99009256034893	3.99009256034893	0.631726760234251	0.58172556606646	0.0138738627003808	0.285316557663115
802769	21821308.72582	30919.3547388907	30919.3547388908	3916.19456263057	3694.2059576703	702696.8477	4.124660461	492262.375386046	2132875.57290698	1346138.76953829	NA	NA	NA	NA	NA	1.41693402203258	1.41693402203258	0.179466530254289	0.169293510489549	0.0322023237253656	1.4274843718229
803313	1502085.15335	1949.52728289533	1949.52728289533	178.055331971202	170.095754315468	4272.071382	0.46081628	28684.0590627331	2097474.87575451	1368489.13493413	NA	NA	NA	NA	NA	1.29788066844774	1.29788066844774	0.118538773633503	0.113239754707724	0.00284409400656966	0.148935385074226
803319	5874730.58804	4648.08886190331	4648.08886190331	314.765094190194	312.316853189079	2956.581318	0.427390321	18436.0223003121	2100543.3404371	1367379.85439324	NA	NA	NA	NA	NA	0.791200343955528	0.791200343955528	0.0535794943228554	0.053162753339686	0.000503270962590033	0.160369805907099
803321	414787.99874	368.147963833382	368.147963833382	26.6497296025985	22.5626051544937	8746.919524	0.938533603	26728.4573330165	2102387.56126873	1366740.77930463	NA	NA	NA	NA	NA	0.887556932581713	0.887556932581713	0.0642490372999033	0.0543955110153429	0.0210876870848976	0.32725119205422
803325	1813457.6342	684.123467067245	684.123467067245	45.5888091845979	34.4470630587699	54664.24129	0.60824406	218818.114173897	2095843.12887515	1361754.07328403	NA	NA	NA	NA	NA	0.377248111102989	0.377248111102989	0.0251391641717118	0.0189952400371162	0.0301436550041683	0.249815887027331
803327	419818.92733	165.986362598668	165.986362598668	14.4457979149821	12.1931339369946	14484.18161	1.200456779	30179.3825861187	2093435.36292427	1361143.7169548	NA	NA	NA	NA	NA	0.39537608190827	0.39537608190827	0.0344095917896216	0.0290437927954833	0.034501020957101	0.479936313099464
803329	183910.37533	66.5905690797349	66.5905690797349	3.29559356892087	1.84034464281009	18433.5977	0.892746514	52578.6675441117	2078346.34184453	1356205.37598174	NA	NA	NA	NA	NA	0.362081633296914	0.362081633296914	0.0179195630643862	0.0100067472512514	0.100231417976956	0.350590811083884
803331	297396.68633	99.83022994125	99.83022994125	5.45382754361009	4.13842959683403	7315.55632	0.521518478	35740.2015039045	2083365.030592	1356931.3316234	NA	NA	NA	NA	NA	0.335680370797661	0.335680370797661	0.0183385619083811	0.0139155202026761	0.0245986477195729	0.204687047419159
803335	1924146.99911	1724.05236207992	1724.05236207992	218.604495327341	173.219278119511	33507.76489	0.484503206	193918.743447649	2094010.63120095	1357817.76551979	NA	NA	NA	NA	NA	0.896008653641	0.896008653640999	0.113611119851266	0.0900239317472274	0.0174143477112189	0.172792811536786
803339	3782882.99062	1012.21651349812	1012.21651349812	37.6524983132343	35.0476240308447	32643.51384	0.809358164	107815.823673026	2087727.79178209	1354663.8232548	NA	NA	NA	NA	NA	0.267578065726062	0.267578065726062	0.00995338698199153	0.00926479199006378	0.00862926871408461	0.302771084316882
803347	73583130.04732	150248.895989964	150248.895989964	20450.1600453859	20413.2033706658	22740.0437	1.459226424	45541.4022065711	2111970.77598516	1358349.239073	NA	NA	NA	NA	NA	2.04189324228721	2.04189324228721	0.277919137609868	0.277416893757284	0.000309038820248286	0.499326823466117
803355	505344.71336	1520.04250248919	1520.04250248919	254.068818770321	220.262632276074	3954.603249	0.391827074	28313.6763453423	2105149.34661225	1352134.19142692	NA	NA	NA	NA	NA	3.0079319369595	3.0079319369595	0.50276338517729	0.435866105754949	0.00782555579280949	0.139671132804008
803357	1788857.01891	4263.67825154638	4263.67825154638	630.011004044744	390.721646264543	549946.8784	3.622784453	411755.123650945	2109830.02807383	1352221.41399647	NA	NA	NA	NA	NA	2.3834650877488	2.3834650877488	0.352186338754244	0.218419718364423	0.30742919785456	1.33561635742074
803359	43310567.22877	83842.8980457762	83842.8980457762	11803.4051993176	11782.9635723403	10872.79764	0.980505993	27299.5561580044	2103820.59961303	1348413.6932808	NA	NA	NA	NA	NA	1.93585315110077	1.93585315110077	0.272529453077145	0.272057475260061	0.000251042605435505	0.398277450998486
803361	2253963.23948	6192.16713287344	6192.16713287344	653.272107813167	617.419529031711	8242.461592	0.437199545	49212.7427960961	2104604.74163393	1345179.49146823	NA	NA	NA	NA	NA	2.74723519195548	2.74723519195548	0.28983263629618	0.273926175111069	0.00365687489823551	0.167486328208755
803363	27942.65311	40.070407468901	40.070407468901	2.85391671403412	1.3983656314092	1034.790021	0.223442482	11700.0085408274	2112262.20237624	1346555.94110693	NA	NA	NA	NA	NA	1.43402300816456	1.43402300816456	0.102134779499974	0.0500441252269191	0.0370326331192106	0.0884435269759916
803365	14192374.65541	34612.9809701564	34612.9809701564	5163.84828145804	5131.32496480545	3856.667628	0.260503218	36224.6394563228	2112205.12040494	1346251.37995374	NA	NA	NA	NA	NA	2.43884352059169	2.43884352059169	0.363846671669538	0.361555066674444	0.000271742236351538	0.10646531437946
803367	1073312.42416	373.647061323	373.647061323	16.2120120890522	11.3804760128047	195180.6202	3.052430392	170174.70598668	2068930.82570837	1332901.86005693	NA	NA	NA	NA	NA	0.348125161800326	0.348125161800326	0.0151046533368326	0.0106031345176232	0.181848840846833	1.14694260271134
803371	45339246.73702	14023.4327207885	14023.4327207885	657.45314849276	621.064488996057	3146991.575	7.523961534	992424.286298909	2080172.6196702	1332744.99031798	NA	NA	NA	NA	NA	0.309300081717904	0.309300081717904	0.0145007514638734	0.013698165137114	0.0694098777876353	3.17101427126115
803375	2868326.29884	872.75228645375	872.75228645375	29.2740964256607	22.2156216511613	414295.6515	3.548693761	336073.061241241	2066619.64270353	1328789.95833579	NA	NA	NA	NA	NA	0.304272316161068	0.304272316161068	0.0102059854339095	0.00774515147043963	0.144438117681223	1.23275471699473
803379	210963197.46653	64920.7660656637	64920.7660656637	3296.30859297864	3132.82180999651	22207587.5	15.19858503	4093610.34727426	2060164.58526235	1322178.76463578	NA	NA	NA	NA	NA	0.307735030779308	0.307735030779307	0.0156250409197633	0.0148500868759042	0.105267590587801	5.42493926291421
803381	203480.06203	69.38761384568	69.38761384568	3.53114689740896	2.79793226742498	13952.4285	2.078244526	20025.1850319606	2052343.03233566	1320370.94566206	NA	NA	NA	NA	NA	0.341004485419559	0.341004485419559	0.0173537734467977	0.0137504001105153	0.0685690202804387	0.696744048942952
803383	2366886.58689	8640.69556976096	8640.69556976097	1335.59136899922	1314.06101495275	6046.348351	0.89353447	16461.3897155525	2119057.88596604	1338955.24521597	NA	NA	NA	NA	NA	3.65065889410211	3.65065889410211	0.564281945910274	0.555185458496926	0.00255455769807064	0.367304854297173
803387	4870734.17289	1433.44597153487	1433.44597153487	53.5927193043891	39.5720863526124	1652851.471	7.255285153	638670.165436294	2061175.36186502	1320125.64875326	NA	NA	NA	NA	NA	0.294297721997083	0.294297721997082	0.0110030064056217	0.00812446028626783	0.339343395129137	2.58795785438152
803393	30190388.00627	9628.37657564853	9628.37657564853	599.098762918764	590.403055888648	91091.00319	1.489543393	180678.115242307	2049446.67692898	1314804.47579293	NA	NA	NA	NA	NA	0.318921922224017	0.318921922224017	0.0198440232962339	0.0195559943040822	0.00301721869792074	0.504161796617359
803395	72213528.99215	22506.6241486722	22506.6241486722	1192.73533593349	1177.20717637985	897790.7002	6.410575192	353925.742563083	2054780.22284749	1316139.46903955	NA	NA	NA	NA	NA	0.3116676952752	0.3116676952752	0.0165167850481749	0.0163017538792187	0.0124324446226357	2.53666402929134
803401	1566933.19736	1771.43303714512	1771.43303714512	168.826052221197	153.618283272501	5936.341482	0.279263581	60343.9868978616	2093774.02960779	1326723.76821586	NA	NA	NA	NA	NA	1.1305096095543	1.1305096095543	0.107742980048951	0.0980375446326111	0.00378850961355702	0.0983750293471307
803403	11502373.77565	3623.29229686334	3623.29229686334	172.119080529894	129.134177863818	7729779.912	15.67304696	1461819.09963568	2061008.49423143	1316130.77256859	NA	NA	NA	NA	NA	0.315003873768533	0.315003873768533	0.0149637878134565	0.0112267415737427	0.672016060577304	5.28778144568398
803405	2258440.14041	2353.75934879086	2353.75934879086	321.714176921214	223.910780736386	897695.7301	7.349654606	364590.727375252	2120448.33554189	1333161.43383885	NA	NA	NA	NA	NA	1.04220577144168	1.04220577144168	0.142449724995948	0.0991439962166706	0.397484845419472	2.46220121000514
803409	1917436.11568	633.701755794005	633.701755794005	34.8423446198534	27.3422575292868	365021.3926	5.100618212	197706.904721155	2059028.35869104	1315686.94394834	NA	NA	NA	NA	NA	0.330494325527643	0.330494325527643	0.0181713196778381	0.0142598010466649	0.190369519805644	1.84627538990014
803411	1629538.32294	463.510780497453	463.510780497454	23.30919196324	22.6031716379018	14565.22312	1.422590936	26581.0444656819	2118190.82098689	1332746.85527507	NA	NA	NA	NA	NA	0.284443006937812	0.284443006937813	0.0143041692454251	0.0138709052249359	0.00893825135313267	0.547955259576229
803413	94330000.4218	37006.7327646306	37006.7327646306	1725.46085814538	1056.65380968502	87957012.23	17.24154096	21080770.6539245	2105312.60984977	1320062.98174896	NA	NA	NA	NA	NA	0.392311381311923	0.392311381311923	0.018291750773136	0.0112016729032138	0.932439434291286	4.17238125085457
803415	6342070.79111	3672.12437200177	3672.12437200177	235.586832672342	193.568005068852	145910.8909	0.845288157	508294.738448361	2108484.56742057	1329166.67071189	NA	NA	NA	NA	NA	0.579010309558381	0.579010309558381	0.0371466734497155	0.030521262131004	0.0230068215423471	0.287059612982446
803417	1527239.7963	448.020775453679	448.020775453679	18.1904206581203	16.5848572978812	14957.13983	0.797347416	55832.2092994715	2050760.88837431	1312585.76245209	NA	NA	NA	NA	NA	0.293353261576267	0.293353261576267	0.0119106512953563	0.0108593669036525	0.00979357653345351	0.267894464819997
803421	760822.95206	250.00516444176	250.00516444176	13.2480639318853	8.50596128103746	578698.7002	8.573683782	157673.193814154	2063269.74238691	1314301.89273737	NA	NA	NA	NA	NA	0.328598347046244	0.328598347046244	0.0174128079285922	0.0111799483151852	0.760622032541367	3.67024150523709
803425	369509.64143	144.1818356433	144.1818356433	6.55162173207186	4.22414469696715	79172.07436	3.110962804	79628.1344090545	2048098.1702098	1309099.55764061	NA	NA	NA	NA	NA	0.390197763406977	0.390197763406977	0.01773058398887	0.0114317577225312	0.214262540088547	0.994272626723719
803429	106212.46398	243.053530034081	243.053530034081	29.3057806725333	22.2100738680584	2355.406491	0.491895602	13886.997719633	2090773.43224089	1321048.08753951	NA	NA	NA	NA	NA	2.28837107177787	2.28837107177787	0.275916588076251	0.209109863718448	0.0221763661508081	0.169612362481345
803433	6425362.59464	2380.99669749522	2380.99669749522	106.53754658157	100.904200562595	38928.02479	0.90649938	136297.381159194	2051052.4481533	1307919.33838753	NA	NA	NA	NA	NA	0.370562230913075	0.370562230913075	0.016580783576392	0.0157040476823469	0.00605849463226768	0.28561095201479
803435	418138.97249	138.4949364123	138.4949364123	7.02911080497648	4.70895938725029	24965.79896	0.878726646	78132.7540212835	2064250.72509212	1311705.65416195	NA	NA	NA	NA	NA	0.331217479173416	0.331217479173416	0.0168104655806619	0.0112617088983804	0.0597069409993757	0.319530512814117
803437	2461920.20244	958.993836164481	958.993836164481	48.8659883241813	44.8886024422673	12512.74136	0.436747136	83148.0450044653	2049099.91218507	1306727.89206098	NA	NA	NA	NA	NA	0.38953083662664	0.38953083662664	0.0198487295712308	0.0182331671017519	0.00508251296999743	0.150487499247012
803441	374540.57002	133.5336393482	133.5336393482	7.37393870908854	6.49172527639843	10392.62947	1.378636983	20445.5615718933	2052406.15249923	1307343.74561722	NA	NA	NA	NA	NA	0.356526502165225	0.356526502165225	0.0196879571916462	0.0173325022601738	0.0277476735549504	0.508307362136086
803443	1309783.93975	1097.26062424958	1097.26062424958	78.8872196531275	71.0036097908293	26724.55088	0.950209693	80524.0830373403	2098712.09418729	1320612.21852852	NA	NA	NA	NA	NA	0.837741699947104	0.837741699947104	0.0602291853327998	0.0542101698119629	0.0204037857458391	0.331882709767802
803445	119997923.191	70739.6680413093	70739.6680413092	4778.95360989606	4773.16895558248	9003.000918	0.483048845	53022.372929422	2094726.8631013	1318905.75521408	NA	NA	NA	NA	NA	0.589507436130485	0.589507436130484	0.0398253026620255	0.0397770963751185	7.50263061108981e-05	0.169796265625152
803449	15800118.24508	4941.22112783418	4941.22112783418	245.928406362954	233.400868716392	350731.9904	3.445415118	308285.976600577	2058596.93277814	1307553.85828454	NA	NA	NA	NA	NA	0.312733173966773	0.312733173966773	0.0155649725241476	0.0147720963283975	0.0221980611131954	1.13768389424478
803451	1290777.21664	431.57807628572	431.57807628572	15.3121897810946	14.8115617381803	4406.289878	0.656931739	18836.8437874916	2052510.34277651	1305957.6933422	NA	NA	NA	NA	NA	0.334355201441464	0.334355201441464	0.0118627673185567	0.0114749172415175	0.00341367187241648	0.233918692946105
803453	5790875.82092	2031.21177360055	2031.21177360055	71.4599916673099	63.2763141504292	701479.1831	7.024057892	279446.157254064	2050450.92501803	1304955.68438184	NA	NA	NA	NA	NA	0.350760720211377	0.350760720211377	0.0123401008547196	0.0109268988158645	0.121135248759065	2.51024809212973
803455	31102701.77962	8398.30387359872	8398.30387359872	430.080971202195	429.980448303683	348.0328364	0.187311165	5106.96966292515	2119802.05775044	1324990.30201445	NA	NA	NA	NA	NA	0.270018467627198	0.270018467627198	0.0138277688623181	0.0138245368955512	1.11897943421767e-05	0.0681486007106327
803457	3757165.38408	1331.78350856394	1331.78350856394	46.4669765291114	45.7585155045225	7230.204642	0.849548367	23260.7706230148	2049555.0468877	1304305.88044717	NA	NA	NA	NA	NA	0.35446496824628	0.35446496824628	0.0123675621855783	0.012178999545352	0.00192437753010184	0.310832549754231
803459	1494820.24226	498.305080045353	498.305080045353	20.9216220826283	11.6586722783422	754325.3392	4.748254051	440043.682151768	2068424.55001896	1308850.67562781	NA	NA	NA	NA	NA	0.333354517123726	0.333354517123726	0.0139960789204976	0.00779938078756252	0.50462612016783	1.71420558866208
803461	644548.6309	220.55592062938	220.55592062938	7.98466980416582	4.76163045070408	138927.2621	2.21047292	161643.747142341	2061000.73957711	1306649.08381995	NA	NA	NA	NA	NA	0.342186624958635	0.342186624958635	0.0123880021171042	0.00738754257231963	0.215541939645442	0.859465735953661
803463	3016466.14638	1084.8261886604	1084.82618866039	38.4211314384263	36.8233699775442	17716.13234	0.724999899	75280.6836928897	2088026.2581216	1313704.98410734	NA	NA	NA	NA	NA	0.359634796486039	0.359634796486036	0.0127371333122816	0.0122074534208631	0.0058731414444219	0.235334370929382
803465	3245663.81495	1017.35138871178	1017.35138871178	37.520948645061	27.4693686942768	813340.1763	5.404341283	441402.601210394	2068086.7939731	1307282.19091576	NA	NA	NA	NA	NA	0.313449404102086	0.313449404102086	0.0115603311939561	0.00846340541116701	0.250592859480282	1.84262660453222
803467	447770.51637	152.6218366686	152.6218366686	5.4472676110951	4.28699383701568	9962.835799	0.600259011	46381.969140597	2066916.48858438	1307095.56198686	NA	NA	NA	NA	NA	0.340848338800597	0.340848338800597	0.0121653110509713	0.00957408690453676	0.0222498700445197	0.214799759121908
803469	60246611.95952	20963.8412941084	20963.8412941083	872.546913322061	818.087758736959	2015064.63	3.470707792	1500179.12700933	2057367.13564604	1302054.18328652	NA	NA	NA	NA	NA	0.347967140595293	0.347967140595292	0.0144829208638044	0.0135789836495144	0.033446936922427	1.34321601582146
805717	10381540.07575	3694.93505452861	3694.93505452862	150.972336229413	137.745103552989	717787.1181	4.770643483	362016.67956132	2046342.31837372	1312347.34220757	NA	NA	NA	NA	NA	0.355913961470854	0.355913961470855	0.0145423834159313	0.0132682725826725	0.0691407163930005	1.98274598554351
805741	770884.80924	312.817181715937	312.817181715936	9.63175618253325	5.40231565645077	250572.6817	3.063495163	224266.117602271	2044656.03232995	1308078.1183532	NA	NA	NA	NA	NA	0.405789785927079	0.405789785927078	0.0124944168922319	0.00700794151304759	0.32504555634847	1.11730066217307
805747	348259.99989	144.80243678576	144.80243678576	6.85255806884868	3.54577587823976	464845.9876	10.10499395	121682.726766879	2046761.60375875	1306239.64582462	NA	NA	NA	NA	NA	0.415788309973861	0.415788309973861	0.0196765579481224	0.010181404351231	1.33476709282382	3.82014769023508
805749	2616207.96982	900.504214375999	900.504214375999	31.9573839247468	24.6144860757495	419338.7526	4.477635234	289739.638283899	2048330.80171508	1304751.60686385	NA	NA	NA	NA	NA	0.344202075967973	0.344202075967973	0.0122151542589122	0.00940845925083052	0.160284945783133	1.44729507872552
805751	4411775.87216	1603.34973269844	1603.34973269843	61.4667572144648	51.4351981359999	1398396.509	13.95824522	323407.346452657	2046590.19148941	1304182.75388366	NA	NA	NA	NA	NA	0.363425019574587	0.363425019574585	0.0139324297053129	0.0116586154026037	0.31696907311734	4.32394787669027
805767	1906257.26725	694.983304260179	694.983304260179	28.1302559992087	19.2134430555104	1308996.886	10.43451699	333346.687115277	2043414.50343008	1300539.02661962	NA	NA	NA	NA	NA	0.364580015614983	0.364580015614983	0.0147567993483849	0.0100791448172303	0.686684273150802	3.92683334377139
805769	5818273.3823	2230.39959827904	2230.39959827904	96.5363020649056	89.5546264908895	271031.7333	3.745992863	187409.166918083	2044869.62666431	1300110.54832305	NA	NA	NA	NA	NA	0.383343898047869	0.383343898047869	0.0165919158007567	0.0153919591958891	0.04658284605954	1.44620318075726
805771	9946065.39906	3848.01138051765	3848.01138051766	159.053016739449	153.653609435677	117359.333	2.909624748	128393.174000689	2046535.66367894	1300209.17033555	NA	NA	NA	NA	NA	0.386887801972559	0.38688780197256	0.0159915514686321	0.0154486827977422	0.0117995738305814	0.914062090242977
806161	1723454.94724	784.053984221605	784.053984221605	47.4239792739478	46.6369256400863	1075.544564	0.243946555	12914.993999823	2101371.34857177	1313572.08304243	NA	NA	NA	NA	NA	0.454931523146118	0.454931523146118	0.0275168082286654	0.0270601362192683	0.000624063057593942	0.0832787505758607
806167	58317434.03182	21845.3853025044	21845.3853025044	1218.31398751431	1215.48499145877	3383.856133	0.186379051	54776.1178568095	2101470.61858285	1311158.52560742	NA	NA	NA	NA	NA	0.374594418721935	0.374594418721935	0.020891076703573	0.020842566406395	5.80247774816987e-05	0.061776121883003
806169	1533387.71614	692.628480265682	692.628480265682	26.2225761745211	19.9959871506448	48460.25486	0.722978368	175628.029028855	2105139.64518711	1311986.73422029	NA	NA	NA	NA	NA	0.451698205858357	0.451698205858357	0.0171010735892232	0.0130403986807594	0.0316033931600738	0.275925517857051
806177	1349468.40488	414.12306692952	414.12306692952	18.2931985877903	16.8412662893091	4904.445844	0.340697164	41958.9481946466	2078026.90329769	1302605.61757674	NA	NA	NA	NA	NA	0.30687866824592	0.30687866824592	0.0135558554180578	0.0124799263387028	0.00363435396209674	0.116886768020218
806179	1099030.0307	414.77963484048	414.77963484048	11.8184478522791	10.1410776669367	21964.61713	0.968790885	68769.3736842104	2054104.16426313	1295459.21932927	NA	NA	NA	NA	NA	0.37740518753277	0.37740518753277	0.0107535258565698	0.00922729805706728	0.0199854567358912	0.31939533477303
806181	276755831.82904	82586.9597368128	82586.9597368128	3550.67782496401	3545.23865455333	14670.45551	0.309725316	161647.661185922	2102660.00616411	1307821.68113184	NA	NA	NA	NA	NA	0.298410910407948	0.298410910407948	0.0128296404866993	0.012809987168557	5.30086589794515e-05	0.0907557548458835
806183	6974877.60999	1561.35142021044	1561.35142021044	35.0799415725558	33.3309751082179	61263.92653	1.297224052	136469.674097958	2074817.43399746	1299664.22596616	NA	NA	NA	NA	NA	0.223853593928895	0.223853593928895	0.00502947055620179	0.00477871827607104	0.00878351276619574	0.448919710074378
806185	2712921.54021	1063.8520608204	1063.8520608204	39.7945504907695	29.2981491026431	257263.5381	1.910284857	364644.776955119	2099470.50636602	1306477.78220168	NA	NA	NA	NA	NA	0.392142583208673	0.392142583208673	0.0146685224400884	0.0107994826493859	0.0948289636419363	0.70551823132699
806189	706464885.6363	217554.619188622	217554.619188622	8260.98394244697	8255.03221204404	79921.96086	1.305017692	187426.795780778	2087397.69402798	1301458.95128697	NA	NA	NA	NA	NA	0.307948241465214	0.307948241465214	0.011693410543691	0.0116849858781146	0.000113129417307154	0.4264169406891
806193	223040.8128	89.51016235408	89.51016235408	4.79429388599576	4.12233419280492	6676.21623	1.276497576	12764.9853297563	2056968.12859091	1292613.67189356	NA	NA	NA	NA	NA	0.401317414648876	0.401317414648876	0.0214951417447299	0.0184824209571968	0.029932711175988	0.5230100981344
806197	260041156.89218	76808.4256743014	76808.4256743014	3319.14048115583	3317.47072921285	6133.784061	0.396663487	48801.7588856369	2104023.14710873	1305893.60660127	NA	NA	NA	NA	NA	0.29537026596966	0.29537026596966	0.0127639044558321	0.0127574833494083	2.35877433184287e-05	0.125687766200682
806199	640634.69356	228.6781431246	228.6781431246	11.0738060028365	10.3677492015649	7064.432814	1.106300441	18429.1089052298	2054363.02931283	1291611.45599065	NA	NA	NA	NA	NA	0.356955602659978	0.356955602659978	0.0172856795208818	0.0161835587516365	0.01102724046171	0.383330135511613
806201	680372667.03884	209826.492138161	209826.492138161	7937.21322364857	7936.70429157653	1061.118811	0.186147389	14713.6085692205	2086600.71447804	1300997.06014204	NA	NA	NA	NA	NA	0.308399355681616	0.308399355681616	0.01166597896737	0.0116652309477968	1.55961410915913e-06	0.0721181894983777
806205	37142344.95581	10175.9386025947	10175.9386025946	435.42093676148	429.819093375595	31823.65245	0.445884766	179630.47468777	2072290.48565634	1296178.08320566	NA	NA	NA	NA	NA	0.273971355731617	0.273971355731616	0.0117230330308848	0.0115722120907275	0.000856802457891716	0.177161767819827
806209	259303254.60057	76561.5847042191	76561.5847042191	3312.48686308375	3311.77487331822	1486.094958	0.194801601	21155.8484798624	2104284.28113937	1305807.34158564	NA	NA	NA	NA	NA	0.295258865231577	0.295258865231577	0.0127745672463166	0.012771821466027	5.731108004368e-06	0.0702451125708603
806213	257219234.87783	75923.3710735759	75923.3710735759	3292.91726027717	3292.1131444163	1773.97767	0.201080848	23897.950181764	2104527.9911288	1305274.95493638	NA	NA	NA	NA	NA	0.295169881481207	0.295169881481207	0.012801986841463	0.012798860652781	6.89675354505496e-06	0.0742313736746211
806217	254906.33918	100.019806869059	100.019806869059	5.49673531880705	4.58183951122856	8437.857216	1.124652415	18641.0127160574	2060373.48101256	1292072.773891	NA	NA	NA	NA	NA	0.392378656375551	0.392378656375551	0.0215637450857021	0.0179746001059359	0.0331017943419668	0.452650150746993
806219	1870477.80353	612.348589819695	612.348589819695	25.4050373542768	20.9300249997759	127773.6022	2.285437429	151530.794893921	2120960.29909336	1308954.44006815	NA	NA	NA	NA	NA	0.327375491259003	0.327375491259003	0.0135821111089006	0.0111896676668798	0.0683106754642388	0.843218715307654
806221	557333.9541	193.5643316789	193.5643316789	10.640037410418	9.59666803560897	27274.42042	3.151360194	22956.447942167	2053910.86116211	1289436.52904223	NA	NA	NA	NA	NA	0.347304036036121	0.347304036036121	0.0190909549510578	0.0172188827991037	0.0489373027057782	1.18809410274234
806223	1254434.78933	371.46361205925	371.46361205925	9.26185685206495	9.00098552897497	2629.355769	0.468505595	15589.2615151615	2095457.75215327	1301252.09880142	NA	NA	NA	NA	NA	0.296120304713209	0.296120304713209	0.00738329081020764	0.00717533155612054	0.00209604818948329	0.168664549404267
806229	1049274.77246	301.59888214456	301.59888214456	15.4552862420147	14.484957075632	19650.7088	1.871134903	25723.1919101491	2082908.94756973	1295773.98283825	NA	NA	NA	NA	NA	0.287435560313214	0.287435560313214	0.0147294937871995	0.0138047320452319	0.0187278959866055	0.763929642504699
806235	2245018.37355	839.031963678256	839.031963678256	18.8684117771268	15.6848613105506	17348.87238	0.307966473	171207.079004126	2102213.44544541	1300514.09920301	NA	NA	NA	NA	NA	0.373730555421474	0.373730555421474	0.00840456897788795	0.00698651801488308	0.00772771955205275	0.101332681340717
806237	1721774.9924	602.01452043876	602.01452043876	27.8745999604384	17.2279218479366	844880.3948	5.516329674	394014.030005811	2067330.28531623	1289741.0849473	NA	NA	NA	NA	NA	0.349647615452705	0.349647615452705	0.0161894556974507	0.0100059078125664	0.490703139800115	2.14429012791128
806239	566841.78362	219.94481007948	219.94481007948	4.67608187625047	2.20095313207779	118954.3211	1.325057924	233906.062836052	2102288.15719322	1299576.73807846	NLA06608-ELS:1E3-002	REF_Lake	0	0.731	0.014	0.388017990972463	0.388017990972463	0.00824935989437438	0.00388283502677225	0.209854538845613	0.508555954718354
806241	8123108.87127	1707.49173967328	1707.49173967328	38.341172309906	33.954313271185	536522.6391	3.80921233	393551.17703438	2084425.67708525	1294193.34353063	NA	NA	NA	NA	NA	0.210201754861661	0.210201754861661	0.00472001211820661	0.00417996530752843	0.0660489287540619	1.36328556591543
806243	7065443.26054	1388.09844148248	1388.09844148248	30.5703755504004	22.8377875042947	1356785.934	4.330517574	889204.734206388	2086088.37704063	1293805.91030282	NA	NA	NA	NA	NA	0.19646303710836	0.19646303710836	0.00432674560152988	0.00323232197360385	0.192031254652847	1.52584200444111
806247	659078.45308	203.3713196034	203.3713196034	8.09080508126258	5.883760332923	18171.07635	0.508313237	92859.8585566786	2092876.22096176	1294684.20066748	NA	NA	NA	NA	NA	0.30856921304741	0.30856921304741	0.0122759362613854	0.00892725335720969	0.0275704299921854	0.195682791600517
806249	206866145.04897	59154.259679818	59154.259679818	2699.92452978096	2697.49896592911	10338.76212	0.404153834	72285.2326102558	2109646.57299059	1298345.63847289	NA	NA	NA	NA	NA	0.285954280560576	0.285954280560576	0.0130515533566008	0.0130398280747705	4.99780286307969e-05	0.143027306500403
806251	2484840.86289	702.3833783681	702.3833783681	26.7383885155715	19.0467893217808	236263.981	1.917057291	370279.737909758	2089095.66592523	1292397.37896427	NA	NA	NA	NA	NA	0.282667348584726	0.282667348584726	0.0107606039947658	0.00766519482443974	0.095082137664628	0.638068889034324
806253	36668856.8329	10564.9989108956	10564.9989108956	377.943462098326	375.585007164706	11990.74068	0.356017439	91957.0110836569	2091867.99899571	1293097.13942448	NA	NA	NA	NA	NA	0.288119124057789	0.288119124057788	0.010306933314573	0.0102426156581932	0.000327000668023053	0.130395067637546
806257	1830230.37481	595.319011266235	595.319011266235	26.2425800329461	23.0389696038565	39380.11355	1.021880905	94832.0663484484	2074654.12478569	1288029.86610251	NA	NA	NA	NA	NA	0.325269987570847	0.325269987570847	0.0143384026372475	0.0125880161978233	0.0215164790684277	0.415261578349488
806263	908962.7996	290.70024126858	290.70024126858	11.1253200448918	5.93469763284771	195321.7394	1.715307193	296591.167742056	2099773.1269011	1294782.97869757	NA	NA	NA	NA	NA	0.319815333913012	0.319815333913012	0.0122395768559369	0.00652908747801268	0.214884194915296	0.658555481901168
806265	741816.22895	249.64820424287	249.64820424287	10.520829042996	9.9058742553474	1952.670432	0.288326894	16684.7758354728	2066229.69774357	1284899.25081596	NA	NA	NA	NA	NA	0.336536455391699	0.336536455391699	0.0141825274676016	0.0133535421156377	0.00263228324724561	0.11703306362969
806271	883808.15665	293.432018597908	293.432018597908	15.3759469037967	9.62290288133625	175423.1768	2.243567561	196259.60318327	2097271.42539238	1292567.44410031	NA	NA	NA	NA	NA	0.33200872428032	0.33200872428032	0.0173973806284816	0.0108879996285744	0.198485582510266	0.893832321856818
806273	1178970.86048	438.06366049743	438.06366049743	20.3687822735837	18.4015821495803	9580.400429	0.542080325	47462.6659065439	2056473.84659706	1280857.97934657	NA	NA	NA	NA	NA	0.371564450981493	0.371564450981493	0.017276747845397	0.0156081738458645	0.00812607058422079	0.20185129187358
806275	169272669.66711	47738.1976759757	47738.0206929327	2324.99039061232	2239.91912031411	4478316.504	6.450882607	2358140.85842524	2116284.67525808	1295109.27146468	NA	NA	NA	NA	NA	0.282019523706084	0.282018478156065	0.013735178840061	0.0132326094030366	0.0264562289518267	1.89908778688929
806277	1511584.04694	507.339409403766	507.339409403766	20.0582243437316	16.3381471345498	105733.2213	2.518617889	127750.590956179	2076035.4543046	1285625.34699343	NA	NA	NA	NA	NA	0.335634270837144	0.335634270837144	0.0132696718944188	0.0108086263331663	0.0699486221186594	0.827653480963299
806281	1196297.62875	373.61163858177	373.61163858177	14.9592290057804	12.4390032499609	41249.23055	1.225470714	91512.1825803857	2096620.07620806	1290928.61934057	NA	NA	NA	NA	NA	0.312306594615717	0.312306594615717	0.0125046047457364	0.0103979168319161	0.0344807425499129	0.450751248488321
806283	100876677.20212	30963.2837184794	30963.2837184794	1296.40461826546	988.445948702241	47137892.92	14.55436853	10814965.8803754	2065633.28545216	1279914.0079509	NA	NA	NA	NA	NA	0.306941947110731	0.306941947110731	0.0128513810547897	0.00979855776496044	0.467282371182319	4.35857990135089
806285	1656935.88432	466.41799179925	466.41799179925	14.9504111839046	13.4901337372179	45828.35612	1.59314659	66980.4102008233	2122549.70156566	1297874.55276	NA	NA	NA	NA	NA	0.281494290885411	0.281494290885411	0.00902292679239076	0.00814161481133846	0.0276584969603744	0.684205366652662
806287	29233903.93093	8544.31310985156	8544.31310985155	244.299958463687	241.417667429663	25271.14672	0.569499689	129070.193396607	2100620.11290266	1291033.32458496	NA	NA	NA	NA	NA	0.292274105095198	0.292274105095198	0.00835673398396898	0.00825813986390777	0.000864446526871927	0.195793823926077
806289	751315.12254	243.18954476874	243.18954476874	11.627133180413	8.21032257444193	25380.83262	0.578327155	116721.559042188	2061449.43978631	1279892.27116874	NA	NA	NA	NA	NA	0.323685145517343	0.323685145517343	0.0154757076379678	0.0109279346683253	0.0337818737551749	0.21744768342947
806293	323105.35694	103.883286024	103.883286024	5.38511469408816	4.8733134573164	3205.733935	0.62430712	13006.6911801672	2122333.20557491	1297401.40210414	NA	NA	NA	NA	NA	0.32151520794281	0.32151520794281	0.0166667453151765	0.0150827380377397	0.00992163659977726	0.24646805944683
806295	12264322.65489	4030.77126157859	4030.77126157859	160.370532350767	127.310146254127	1859722.18	4.422422558	1185885.88362907	2092383.12252057	1286515.40451723	NA	NA	NA	NA	NA	0.328658285907983	0.328658285907983	0.0130761834031515	0.0103805281250788	0.15163676236604	1.56821343914546
806297	101859995.87525	31274.5656957453	31274.5656957454	1005.15698344224	1002.29500562734	110021.9925	2.678228697	112001.638854859	2070143.17801631	1281653.44785415	NA	NA	NA	NA	NA	0.307034821933901	0.307034821933902	0.00986802497688367	0.00983992780497332	0.00108012955974145	0.982324844751384
806299	472925.15932	152.1898086168	152.1898086168	7.78518322428069	6.37931877849647	17720.82529	1.272497339	37566.4298378948	2057680.64276906	1278180.47587347	NA	NA	NA	NA	NA	0.321805270067737	0.321805270067737	0.0164617658224711	0.0134890661931986	0.0374706757311877	0.471719707368206
806301	21792240.14553	6698.68429783965	6698.68429783965	243.229065734251	174.725364980584	7684817.821	7.099690703	2961274.80229956	2099285.27164044	1288610.12068516	NA	NA	NA	NA	NA	0.307388513209537	0.307388513209537	0.0111612695211668	0.00801777898067186	0.352640103526773	2.59510458638706
806303	372860.61518	120.208493990546	120.208493990546	5.33514989924702	3.55549063599081	21609.43589	0.882409583	69207.4996920103	2122842.96277012	1296599.00642929	NA	NA	NA	NA	NA	0.322395257360488	0.322395257360488	0.0143086978941754	0.00953570983697053	0.0579558017399289	0.312241245329871
806305	7027992.77791	2131.83131707476	2131.83131707476	101.933536472073	94.4120896450698	149902.4055	2.140119624	211551.271914611	2058259.43754076	1277594.65656393	NA	NA	NA	NA	NA	0.30333430674195	0.30333430674195	0.014503933013771	0.0134337203563755	0.0213293340270874	0.708586642582351
806309	468457.19432	150.380164437299	150.380164437299	8.80253371046091	7.5521488346896	5584.614005	0.588026181	26269.2223607017	2069243.58652126	1280884.82441671	NA	NA	NA	NA	NA	0.32101153800314	0.32101153800314	0.0187904760929938	0.0161213210646751	0.0119212898696251	0.212591523582917
806311	28110273.28494	7362.40037102359	7362.4003710236	255.626906809072	160.376304217477	44245650.96	26.57364401	5712101.19036695	2073632.92236812	1280590.89620686	NA	NA	NA	NA	NA	0.261911376541756	0.261911376541757	0.00909371830781962	0.00570525596075931	1.57400287473208	7.74595013033332
806313	888276.12165	227.34568509041	227.34568509041	7.61749559072352	7.11287643683798	4179.221391	0.455139723	25461.5495770382	2115385.04366862	1294118.40262163	NA	NA	NA	NA	NA	0.255940331558287	0.255940331558287	0.00857559423816751	0.00800750607100143	0.00470486742707546	0.164138532823977
806321	8687716.67239	2639.3407053671	2639.3407053671	119.835813810229	118.284804984546	74241.94648	4.743090778	41903.9330154701	2059342.4724258	1277270.57183356	NA	NA	NA	NA	NA	0.303801425034389	0.303801425034389	0.0137937064857413	0.0136151775483725	0.00854562243217998	1.77171785886044
806323	29772240.09785	8848.44914765696	8848.44914765696	397.447168457133	376.76257293402	557421.3595	3.350871599	610907.146148811	2060958.13447527	1276453.08695037	NA	NA	NA	NA	NA	0.297204681897482	0.297204681897482	0.0133495889846003	0.012654827842841	0.018722855843832	0.912448582430262
806325	1522771.8313	392.931647607442	392.931647607442	15.4660684217016	15.0586019787647	2363.629015	0.342677889	16069.0346708075	2114722.04514158	1293156.07303013	NA	NA	NA	NA	NA	0.258037113329049	0.258037113329049	0.01015652384934	0.00988894177659504	0.0015521885593209	0.147092159760785
806337	541687.14067	169.49746908351	169.49746908351	8.54436788360956	6.21021029534677	91379.21539	3.006957089	73685.8661871996	2071469.53280361	1278863.48209906	NA	NA	NA	NA	NA	0.312906577168996	0.312906577168996	0.0157736214174131	0.0114645702825168	0.16869371363879	1.24011862950556
806339	5053536.4929	1830.83755317359	1830.83755317359	86.3149456419053	85.5761523102323	13517.18428	2.396501362	15090.2959662066	2064459.68678539	1276790.57896109	NA	NA	NA	NA	NA	0.362288380769752	0.362288380769752	0.0170801073195324	0.0169339139888399	0.00267479700581782	0.895753423940165
806341	258820.27652	86.16730145175	86.16730145175	3.71364046604181	1.8724593602613	46508.95616	1.385807227	94443.3065020578	2058342.25230085	1274912.83346509	NA	NA	NA	NA	NA	0.332923303422449	0.332923303422449	0.0143483366758355	0.00723459299803587	0.179695952671645	0.492453704582935
806345	1151019.27144	325.44032135472	325.44032135472	15.6930633057637	14.8192953841834	14051.09802	1.267916581	25922.4503843102	2065262.07841038	1276523.7268236	NA	NA	NA	NA	NA	0.282740983952052	0.282740983952052	0.0136340578260959	0.0128749324636793	0.0122075262931273	0.542043588151858
806351	23581660.12803	6682.53167632262	6682.53167632263	333.270837041	329.373686226863	9918.646358	0.310034396	98832.105196634	2124129.74455419	1291944.97293853	NA	NA	NA	NA	NA	0.283378338931258	0.283378338931258	0.0141326282895945	0.0139673663532856	0.000420608485753314	0.100358545821382
806353	7849186.87305	1571.25363844841	1571.25363844841	31.6665897972219	27.3946461853895	975845.5378	5.61312815	456230.223104377	2069000.31296634	1275793.77178716	NA	NA	NA	NA	NA	0.200180434465546	0.200180434465546	0.00403437837694353	0.00349012536310588	0.124324411379546	2.13893225038874
806369	12558922.39513	3607.6409345727	3607.6409345727	200.767122790197	200.533434742935	250.0171127	0.114948003	5601.13959478305	2124759.72236294	1291564.90311604	NA	NA	NA	NA	NA	0.287257204166788	0.287257204166788	0.0159860150794505	0.0159674077467583	1.99075290724744e-05	0.0446368294289377
806383	1380216.94001	387.574746551104	387.574746551104	22.5034923039722	18.1909376934732	57306.31496	1.177239873	120954.868759386	2119551.16354453	1288307.87030699	NA	NA	NA	NA	NA	0.280807121921207	0.280807121921207	0.0163043153953821	0.0131797670106421	0.0415197881570594	0.473782622789653
806391	6887117.84146	2053.13209727832	2053.13209727832	97.7595742634451	94.3398734979086	21094.11331	0.742100304	92025.7685018628	2123230.7277514	1288954.56677497	NA	NA	NA	NA	NA	0.298111945307309	0.29811194530731	0.0141945551845997	0.0136980193557875	0.00306283612326405	0.229219637645004
806395	2686649.90601	661.768136911774	661.768136911774	30.8880475493254	28.7363015962525	30015.03457	1.007373713	73573.1737110257	2122531.68248941	1287814.93105168	NA	NA	NA	NA	NA	0.246317220353648	0.246317220353648	0.0114968636145071	0.0106959606206859	0.0111719187910776	0.407961666678815
806415	459512.32839	245.214251420018	245.214251420018	11.3758922000243	10.49054433264	1942.099887	0.3161271	14993.8656879111	2126736.9293116	1288126.61383259	NA	NA	NA	NA	NA	0.533640201295967	0.533640201295967	0.0247564461216572	0.0228297342301911	0.00422643695720758	0.129526296114939
807953	575786.64955	209.74619254591	209.74619254591	10.099039467098	8.67487724680592	10170.473	0.766019374	35272.3663048771	2049126.55073504	1293729.1334277	NA	NA	NA	NA	NA	0.364277623855702	0.364277623855702	0.0175395512816957	0.0150661312720357	0.0176636137846347	0.288341102836464
807957	20941414.50651	6878.43948683973	6878.43948683974	318.541803777361	314.578057166599	129683.358	3.532933165	98276.5131661852	2047099.90762239	1290701.65460571	NA	NA	NA	NA	NA	0.328461073376942	0.328461073376942	0.0152110930079884	0.0150218151247045	0.00619267423218645	1.31957630385915
807959	7126377.36721	2342.49458667122	2342.49458667122	95.0062249176849	94.078302309603	8734.693751	0.799021042	26460.1529090955	2045630.99017637	1289959.21539533	NA	NA	NA	NA	NA	0.328707626044271	0.328707626044271	0.0133316298060259	0.0132014202254399	0.00122568498704408	0.330107455577005
807961	6470649.88788	2114.97543987948	2114.97543987948	96.7082326219845	80.0140025165926	2752804.729	13.38264098	502534.791673368	2044539.15358272	1289058.62304689	NA	NA	NA	NA	NA	0.326856726376277	0.326856726376277	0.0149456753645605	0.0123656825671351	0.425429404572824	5.4778390961421
807963	159318.69597	58.5567305892	58.5567305892	3.20971277051343	1.90532281468816	35547.50839	2.432110221	38207.0067375461	2042065.00873546	1288656.93436679	NA	NA	NA	NA	NA	0.36754462640233	0.36754462640233	0.0201464916027045	0.011959191625865	0.223122014485316	0.930392392007704
807969	330933.23162	123.605568135	123.605568135	7.01787391166263	3.64975674648791	262510.91	6.994592114	111303.320646274	2046068.76962567	1288133.81309613	NA	NA	NA	NA	NA	0.373506062023207	0.373506062023207	0.0212063136642652	0.0110286801014859	0.793244331235471	2.35851822277853
807971	67207513.77499	20103.8567581779	20103.8567581779	794.449817760907	737.903372645897	7053702.494	11.0566064	1679105.42753647	2050281.75765142	1288395.59957729	NA	NA	NA	NA	NA	0.299131088608416	0.299131088608416	0.0118208481929672	0.0109794773113671	0.104954075784081	4.20086933096809
807973	551186.03426	198.36589599792	198.36589599792	10.2638238156071	6.54888330541296	122892.627	2.559061595	116521.334317231	2045533.31965978	1287527.75923655	NA	NA	NA	NA	NA	0.359889191068199	0.359889191068199	0.0186213423012194	0.011881439111942	0.2229603425366	1.05467919433039
807985	230314.65982	83.85161974902	83.85161974902	4.07125196004919	2.78272301157267	19976.07964	1.222631339	42905.9693796429	2047868.90054139	1285938.94534305	NA	NA	NA	NA	NA	0.364074174933343	0.364074174933343	0.0176769119396526	0.0120822661212598	0.0867338607781723	0.465578098544903
807989	390750.34704	135.510685188479	135.510685188479	7.5041345367352	5.72771625558897	80284.74555	4.646265923	45316.4859727867	2046567.66623506	1285220.70867905	NA	NA	NA	NA	NA	0.346796071238312	0.346796071238312	0.0192044219373835	0.0146582499516056	0.205463017904323	1.77164543601665
807999	5199996.3856	1663.68698835589	1663.68698835589	75.3602781922665	69.2885877267499	241355.0895	3.875827742	168541.758373332	2047527.76379032	1283294.72315629	NA	NA	NA	NA	NA	0.319940027835986	0.319940027835986	0.0144923712641333	0.013324737670708	0.0464144725500903	1.43201952934051
808007	837403.87216	287.432592537149	287.432592537149	13.6285501624763	11.3052884380581	32681.53701	1.457019569	64290.2220701418	2046011.28801132	1281206.33773321	NA	NA	NA	NA	NA	0.34324249277203	0.34324249277203	0.0162747637258027	0.0135004014358057	0.0390272102822993	0.508343818976762
808011	1493140.28742	494.535457095119	494.535457095119	22.8694984046633	13.4684209589624	985627.1465	7.296308302	389933.498984101	2051198.68467829	1281965.96496356	NLA06608-EMAP:ME254L	REF_Lake	0	0.204	0.005	0.331204951913546	0.331204951913546	0.0153163762289072	0.00902019794954063	0.660103511240104	2.52768010203757
808015	480753.034	228.457444735979	228.457444735979	10.640669594749	8.29790960309523	10594.3257	0.633485578	47125.8982697766	2054787.03596918	1281955.20125336	NA	NA	NA	NA	NA	0.475207494449175	0.475207494449175	0.0221333384133131	0.017260233459276	0.0220369398646374	0.224808992273246
808017	746284.19395	261.12176014401	261.12176014401	14.7710676945069	10.8570440704089	120464.2434	3.240485761	100061.274496021	2049793.82709232	1280308.65558388	NA	NA	NA	NA	NA	0.34989587379832	0.34989587379832	0.0197928186262733	0.0145481361637096	0.161418725435408	1.20390474743344
808021	722809.50584	240.16737903156	240.16737903156	13.3100624013118	10.0943836085914	75820.51993	2.511588595	83745.2933357202	2052172.42810854	1280091.76024687	NA	NA	NA	NA	NA	0.332269259177013	0.332269259177013	0.0184143433280443	0.0139654826438128	0.104896960149807	0.905370521851882
808035	2770495.7372	858.507911279279	858.507911279279	36.0588359881318	29.6301629142506	830638.0546	8.876548106	224019.235017008	2047461.09327384	1277226.02919078	NA	NA	NA	NA	NA	0.309875196612621	0.309875196612621	0.0130153010177791	0.0106948956883061	0.299815676828828	3.70788720235089
808047	18637141.98113	6704.20686083927	6704.20686083928	309.165389477363	287.573221676748	1258620.554	6.713275512	517691.503061848	2052251.86318766	1276931.06654104	NA	NA	NA	NA	NA	0.359722905348215	0.359722905348215	0.0165886695390522	0.015430113800062	0.0675329165423725	2.43121733031348
808049	7041405.60884	2253.85084024412	2253.85084024412	96.3058086277201	89.8135626974254	466577.1416	6.506267847	199482.17357161	2049350.87710141	1276349.87329576	NA	NA	NA	NA	NA	0.320085358726469	0.320085358726469	0.0136770715930374	0.0127550616576711	0.0662619322787264	2.33894153671084
808051	1668668.76041	519.99812674542	519.99812674542	26.01445239588	23.5204780814367	54634.3292	2.254850473	65519.3333444661	2047357.44864251	1275375.86031864	NA	NA	NA	NA	NA	0.311624535128023	0.311624535128023	0.0155899439200193	0.0140953547159699	0.0327412668686721	0.833865767723269
808053	407523.08765	142.6268620899	142.6268620899	8.97653065709938	6.64481418498665	72754.16209	3.130270739	55580.3635139736	2053677.53191338	1276735.53021629	NA	NA	NA	NA	NA	0.349984740526884	0.349984740526884	0.0220270481087659	0.0163053686683232	0.178527706269454	1.308990396792
808055	1306424.03007	670.704396102479	670.704396102479	28.4458121470484	24.4534355439688	116060.73	3.522244315	80831.0377745546	2049311.18519831	1275038.46379942	NA	NA	NA	NA	NA	0.513389512642799	0.513389512642799	0.0217737973983257	0.0187178396761873	0.0888384837760381	1.43584362140326
808075	7975523.05139	2526.89882847965	2526.89882847966	126.863952905151	121.004574718064	124085.7443	2.559771129	142737.395315981	2054126.48549463	1274051.15672061	NA	NA	NA	NA	NA	0.316831737830568	0.31683173783057	0.01590666243301	0.0151719923493889	0.0155583205641132	0.869328910096111
816319	1915881.26386	6231.01086771284	6231.01086771284	976.659461860001	882.841393040293	1575.214945	0.047744267	74653.5392538607	2124859.00256419	1344690.35910254	NA	NA	NA	NA	NA	3.25229490222112	3.25229490222112	0.509770349699171	0.460801725917815	0.00082218818812725	0.0211003384533914
816321	131036.47752	354.327975943632	354.327975943632	71.3714653380756	55.8700538100635	3595.500494	0.765477414	13272.9920149288	2123453.26966139	1343473.5877741	NA	NA	NA	NA	NA	2.70404075757875	2.70404075757875	0.544668680728099	0.426370235734825	0.0274389281675495	0.270888469604741
816323	1489414.00461	3669.47372393652	3669.47372393653	655.465726863295	632.810217184992	667.1679997	0.092155097	18728.6830224496	2124594.39555629	1343557.44082132	NA	NA	NA	NA	NA	2.4637029815611	2.46370298156111	0.440082962047162	0.42487193972014	0.000447939926464366	0.0356227930656032
816325	390777.15483	780.613997686396	780.613997686396	112.59533923884	92.0431568351803	10856.28844	0.897758468	30922.2397925495	2134045.22110897	1343996.87143512	NA	NA	NA	NA	NA	1.99759373862576	1.99759373862576	0.288131836385938	0.235538735306116	0.0277812771443172	0.351083508595511
816327	1112675.19581	3824.87638943247	3824.87638943247	615.597893653582	382.374652552338	202669.7414	2.056996316	258593.400311422	2126170.56078766	1341362.89757805	NA	NA	NA	NA	NA	3.43754979335911	3.43754979335911	0.55325929433112	0.343653434526307	0.182146364152983	0.783739032612304
816331	1540304.12596	4858.32109864365	4858.32109864365	532.878609714851	459.178469244087	13911.70617	0.465387595	92446.4204893151	2126756.08940836	1340615.7268563	NA	NA	NA	NA	NA	3.1541310685094	3.1541310685094	0.345956750185767	0.298108965304435	0.00903179179717478	0.150483989497548
816335	2159242.38148	7262.2300794164	7262.2300794164	1258.72752134994	1241.99760706215	3869.991644	0.749397797	12699.396079938	2124887.2876409	1337618.11905466	NA	NA	NA	NA	NA	3.36332323860681	3.36332323860681	0.582948691701383	0.575200643389953	0.00179229144314378	0.304738242640817
816337	729493.58148	2453.3330002023	2453.3330002023	410.204725607346	341.076783885997	35499.01841	1.797411028	55494.0251288738	2129814.79134722	1336025.28336956	NA	NA	NA	NA	NA	3.36306317490137	3.36306317490137	0.562314372629737	0.467552823691771	0.0486625507218027	0.639690819463187
816349	566278.82003	576.825169009711	576.825169009711	89.1712646262132	80.8644994663915	4025.922861	0.469183652	23120.1355593725	2130041.32795632	1334984.34408334	NA	NA	NA	NA	NA	1.01862395097022	1.01862395097022	0.157468832441039	0.142799795094063	0.00710943570304593	0.174130590655986
816351	181345.76342	479.938513708468	479.938513708468	84.1021625013943	70.8457109274703	15055.34795	2.654185589	14179.1860500025	2134687.02105055	1335137.9417992	NA	NA	NA	NA	NA	2.64653832908642	2.64653832908642	0.46376689984542	0.390666479279091	0.0830201250146194	1.06179211535188
816353	431730.52202	112.969129625	112.969129625	6.65897201675607	5.81079030321413	2613.579061	0.328610685	22028.8149476086	2125570.21148222	1326692.49085463	NA	NA	NA	NA	NA	0.261665839830909	0.261665839830909	0.0154239083806254	0.0134592992777679	0.00605372779476297	0.118643652289781
816357	1692992.36187	1092.24567757974	1092.24567757974	80.7681199369474	73.6027132439989	9438.684325	0.476022525	61074.7261469996	2131295.51232156	1326175.34570217	NA	NA	NA	NA	NA	0.645156884448845	0.645156884448845	0.0477073150216311	0.0434749233969968	0.00557514879427718	0.154543211577932
816359	104370062.86853	216887.449703507	216887.449703507	33255.0107255108	33184.8815341064	34721.51202	1.181450469	83055.3967071401	2133710.27841171	1326014.47694868	NA	NA	NA	NA	NA	2.07806188616279	2.0780618861628	0.318625952802199	0.317954024574152	0.000332676929242986	0.418052449287923
816363	482620.64337	629.199782274169	629.199782274169	81.8637658998978	75.4243331388088	2417.401071	0.465486338	14468.0867167952	2132007.15831127	1325234.59581566	NA	NA	NA	NA	NA	1.30371502114093	1.30371502114093	0.169623423748033	0.156280785281256	0.00500890524309112	0.167085055427113
816365	1245463.11561	331.150713999334	331.150713999334	18.8782044130288	16.5581107604065	14133.77694	0.579921228	64010.2197402475	2127934.31659008	1323502.46143139	NA	NA	NA	NA	NA	0.265885605000148	0.265885605000148	0.015157578073906	0.0132947419741906	0.0113482099653169	0.220805005784305
816367	1494096.43193	1298.48417456121	1298.4841745612	174.474109599017	170.599567008586	2475.524776	0.45561686	14625.0265502426	2135851.74944544	1325689.57681887	NA	NA	NA	NA	NA	0.869076551427066	0.86907655142706	0.116775668471171	0.114182433852823	0.0016568708171013	0.169266344064102
816543	7954264.47392	22432.1172559548	22432.1172559548	3700.82565887844	2353.78493063192	2647544.067	4.49631585	1697103.17445204	2126381.59496369	1343859.24869445	NA	NA	NA	NA	NA	2.82013721438405	2.82013721438406	0.465263088876728	0.295914843961925	0.332845868487353	1.56003718975709
816783	142408002.47266	304334.436954221	304334.436954221	46749.0350280717	46653.7495892099	100323.1711	2.427540691	107246.08090369	2137062.79821111	1322205.9239062	NA	NA	NA	NA	NA	2.13705993813548	2.13705993813549	0.328275337174586	0.327606235458339	0.000704477061387476	0.935448365615268
816785	677423.91737	1536.39060978445	1536.39060978445	201.362209886451	147.137870313272	51155.34429	1.236428121	96265.0419263118	2136184.36908547	1319198.6689868	NA	NA	NA	NA	NA	2.26798991058548	2.26798991058548	0.297246974491557	0.217202059951638	0.0755145234443496	0.531401049294281
816787	3976837.35127	2991.08881105511	2991.08881105511	334.371684439617	329.155774311171	2196.662523	0.227689686	22749.7220884107	2134467.08184854	1318747.1747506	NA	NA	NA	NA	NA	0.75212751914531	0.75212751914531	0.0840797988212508	0.0827682264164149	0.000552364185147903	0.0965577739571172
816789	811981.15131	1968.71637713527	1968.71637713527	221.191667086658	209.320005811272	2132.506725	0.295328563	18446.4819942889	2136399.20646791	1318677.04825163	NA	NA	NA	NA	NA	2.42458383911875	2.42458383911876	0.272409854255608	0.257789242365501	0.00262630077257279	0.115605063646295
816791	477357.3806	139.38540338725	139.38540338725	5.50742695192384	4.67637716897886	6894.478628	0.557127057	34042.9381559351	2126991.5759337	1315490.81092605	NA	NA	NA	NA	NA	0.291993816482011	0.291993816482011	0.0115373243941498	0.00979638601816741	0.0144430125272897	0.202523019500243
816795	581487.77289	524.622276502433	524.622276502433	81.5428554334417	51.7661139991356	54215.23501	1.232375922	122904.282972104	2134407.30765253	1316805.35684532	NA	NA	NA	NA	NA	0.902206892322181	0.902206892322181	0.1402314188451	0.0890235640585485	0.0932353826470843	0.441117540405857
816797	3160173.77264	809.603758245385	809.603758245385	45.5590416818472	44.7692906706883	2030.029861	0.260679408	21597.8220553256	2133188.71426246	1312862.93094698	NA	NA	NA	NA	NA	0.256189632752076	0.256189632752076	0.014416625464171	0.0141667180008548	0.000642379187681226	0.0939923412555128
816799	1688899.70593	2067.90527680021	2067.90527680021	301.44799110739	242.047947790947	158173.888	2.56414001	156426.965009247	2140898.09065208	1314277.49914045	NA	NA	NA	NA	NA	1.22440975597276	1.22440975597276	0.178487798919591	0.143316945903346	0.0936549917349301	1.01116765891769
816803	1485321.34867	345.643188797942	345.643188797942	17.6292580220381	15.9622184558077	37217.52168	1.561136277	57740.7252376129	2133916.20581759	1308595.27393141	NA	NA	NA	NA	NA	0.232705999349865	0.232705999349865	0.0118689858176642	0.0107466431221101	0.0250568819422986	0.644562767905038
816807	370885.77465	462.13924265881	462.13924265881	66.4574056434396	56.1778153044225	4950.260475	0.552047216	25284.813930042	2138416.54666493	1307751.66379636	NA	NA	NA	NA	NA	1.24604197369102	1.24604197369102	0.179185642011087	0.151469317898312	0.0133471295297629	0.195779984329581
816809	288398.20482	668.838355435688	668.838355435688	105.174295136395	79.7159852323521	13320.80412	1.102975463	33538.4833928752	2141060.49399655	1308330.20228321	NA	NA	NA	NA	NA	2.31914881666179	2.31914881666179	0.364684291991478	0.276409436328169	0.0461889287012518	0.397179680546611
816811	314723.4546	96.8411292770432	96.8411292770432	6.34914393124603	5.50173394521959	7572.937416	1.116350864	17557.6133266405	2134599.52131609	1306006.62455846	NA	NA	NA	NA	NA	0.307702295020001	0.307702295020001	0.0201737234338493	0.0174811691496335	0.0240621958907539	0.431319295801409
816813	1002110.93392	1706.30212291834	1706.30212291834	237.293987993414	200.447826618874	49961.42879	1.750902565	72018.314483517	2139671.7327869	1305694.36269628	NA	NA	NA	NA	NA	1.70270781922688	1.70270781922688	0.236794131229744	0.200025585824888	0.0498561856765336	0.693732270024659
816815	1869664.6339	1399.03642496579	1399.03642496579	169.327422124427	158.249328541952	9634.800169	0.519528516	45422.6362550724	2137381.48548376	1304776.47696504	NA	NA	NA	NA	NA	0.748282017854448	0.748282017854448	0.0905656656569584	0.0846404888195666	0.00515322373558643	0.21211450860966
816817	366203.34733	1134.08726228297	1134.08726228297	229.608941992355	193.71005438195	14694.06442	1.378831445	26744.5945815791	2142998.58784763	1306248.34719004	NA	NA	NA	NA	NA	3.09687847080491	3.09687847080491	0.626998479578193	0.528968552019789	0.040125423558072	0.549421842054053
816819	4055813.10061	7547.37440396607	7547.3744039661	1155.51225075396	1081.14831766326	114838.5068	2.9476979	105063.127518681	2140580.31658347	1301233.70367859	NA	NA	NA	NA	NA	1.86087825467868	1.86087825467869	0.284902736415583	0.266567588506643	0.0283145460481717	1.09304291155411
816825	1438514.94733	2199.31902554689	2199.31902554689	344.946675984407	280.638657255648	129261.3476	2.985038714	123035.325426536	2141012.83742848	1299962.06582984	NA	NA	NA	NA	NA	1.5288815939167	1.5288815939167	0.239793598686378	0.195089149248352	0.0898574935491074	1.05060353318756
816833	256228.85682	744.419389557291	744.419389557291	135.989814080989	102.896250549603	20392.19883	1.515634725	32428.9299078388	2144527.05471078	1296140.00881732	NA	NA	NA	NA	NA	2.90529099179584	2.90529099179584	0.53073574838029	0.401579477919176	0.0795858791358752	0.628827373828045
816835	13640473.74675	14332.3143418571	14332.3143418571	2264.01736987502	2219.0664268394	78048.58736	2.103896617	104687.091343624	2143254.56795169	1295030.52044076	NA	NA	NA	NA	NA	1.05071968964949	1.05071968964948	0.16597791337082	0.162682504144559	0.00572183846463514	0.745541655215294
816839	548138.88213	1284.95114721114	1284.95114721114	213.82601735546	194.869082500751	22307.19661	2.899482676	20046.5861079054	2144007.99720522	1293302.02315823	NA	NA	NA	NA	NA	2.34420726042637	2.34420726042637	0.390094598880777	0.355510416892	0.0406962493215533	1.11276785433322
816843	122842.22971	189.779726026352	189.779726026352	41.7118476590516	27.9332101571859	7592.190251	0.845909696	22808.0356065374	2149441.71630242	1293833.03167421	NA	NA	NA	NA	NA	1.54490623032792	1.54490623032792	0.339556256488692	0.227390940583945	0.0618043995857392	0.33287348292388
816845	699075.67576	1661.16639805657	1661.16639805657	262.176750818313	251.704474418638	5801.892015	1.507832312	10128.6461551335	2144684.14485559	1292478.23537022	NA	NA	NA	NA	NA	2.37623258204576	2.37623258204576	0.375033433302178	0.360053257674854	0.00829937618512112	0.572820091267523
816847	94184.7022	102.230395506617	102.230395506617	5.35125325288852	3.41680927403023	5996.597098	0.844330359	19090.9478174458	2146012.31681909	1292211.08219447	NA	NA	NA	NA	NA	1.0854246296764	1.0854246296764	0.0568165862172097	0.0362777520575972	0.0636684828632393	0.314106829862065
816855	205329.79954	50.6076538032	50.6076538032	2.59082688015574	1.94722724180264	4179.192499	0.40879724	25009.0356001864	2135093.79229909	1287485.12913449	NA	NA	NA	NA	NA	0.246470088202376	0.246470088202376	0.0126178805315155	0.00948341276407521	0.0203535605078398	0.167107303368741
816857	80137.42024	18.93870377776	18.93870377776	1.35317543908968	0.950641466924718	2350.981392	0.440140434	13372.7532228741	2145984.18260658	1289871.23272668	NA	NA	NA	NA	NA	0.23632784435837	0.23632784435837	0.0168856875481781	0.0118626412489656	0.0293368738968531	0.175803841798161
816861	2805077.7863	3754.3747772682	3754.3747772682	551.008401551648	542.569688234578	6019.29707	0.973175589	15179.1526107757	2145387.37917878	1286432.17059166	NA	NA	NA	NA	NA	1.33842091495807	1.33842091495807	0.196432485488557	0.193424114969107	0.00214585745158236	0.396550270252035
816867	147416.03721	154.973235416446	154.973235416446	28.8053021902954	18.8746576825668	15801.83722	1.310889925	29307.3518584335	2137082.11172309	1282235.1390014	NA	NA	NA	NA	NA	1.05126442379997	1.05126442379997	0.195401414496451	0.128036664394113	0.107192117757783	0.539176562124389
816871	47483378.46087	32919.6568473495	32919.6568473496	3247.30989493613	3242.79830197001	19155.42744	1.790504554	25560.7369884596	2138610.45928076	1281377.1931619	NA	NA	NA	NA	NA	0.693288007602027	0.693288007602028	0.0683883497803797	0.0682933356277993	0.00040341332190138	0.749408260358396
816875	29485816.73356	25155.7993408932	25155.7993408932	2522.76827280176	2517.38801027078	8199.658439	0.795182301	23702.9971207866	2138317.81043585	1281029.77623916	NA	NA	NA	NA	NA	0.853149145170582	0.853149145170583	0.0855587042271212	0.0853762347171328	0.00027808822503015	0.345933402312622
816881	403064.05858	366.905290866824	366.905290866824	56.0459026804832	45.8454970458453	8404.95696	0.584859183	36640.729009705	2137377.2744547	1279894.81490348	NA	NA	NA	NA	NA	0.910290270383909	0.910290270383909	0.139049616276712	0.11374245872321	0.0208526579859558	0.229388366093202
816883	482039.80792	641.460811407184	641.460811407184	72.1197652706856	61.327058441402	6503.705385	0.548092751	30790.6757106375	2138004.56347811	1279645.0946305	NA	NA	NA	NA	NA	1.33072165590449	1.33072165590449	0.149613712572582	0.127224053768563	0.0134920504036035	0.211223210757701
816885	114004443.02919	91765.0631416726	91765.0631416726	11094.9853265521	11078.3272978657	16106.10733	0.46412151	90358.3946739934	2142125.8854638	1280767.27653237	NA	NA	NA	NA	NA	0.804925323113739	0.804925323113739	0.0973206397202543	0.0971745223563715	0.000141276137157884	0.178246939734926
816887	4891197.45259	2889.51007554322	2889.51007554322	276.172612610771	186.393551484506	1542766.27	4.724642561	872131.894980449	2143138.00049219	1279844.01946691	NA	NA	NA	NA	NA	0.59075719259977	0.590757192599771	0.0564631903102851	0.0381079588978373	0.315416886141669	1.76895980857871
816891	771608.61957	276.046125242612	276.046125242612	16.494187667094	15.1170972964323	4750.404319	0.434807057	27580.196481327	2143294.3672641	1277947.73527873	NA	NA	NA	NA	NA	0.357754071483087	0.357754071483087	0.0213763652307122	0.0195916646250747	0.00615649462501766	0.172239683724379
816893	96810087.36993	48717.1607235491	48717.1607235491	5253.42377990495	5203.29929516723	181052.4994	1.507244668	356702.89465796	2149109.43839543	1275485.72826341	NA	NA	NA	NA	NA	0.503224013602957	0.503224013602957	0.0542652519239096	0.0537474909539584	0.00187018217128721	0.507572274045071
816899	715455.23545	385.517989466056	385.517989466056	50.5256918336926	44.6291922333993	7810.817322	0.473028266	39262.7966725122	2145359.37858708	1273608.87832316	NA	NA	NA	NA	NA	0.538842921770747	0.538842921770747	0.070620339792347	0.0623787345763553	0.0109172690826523	0.198936855852358
816901	4811194.0713	1937.41613799889	1937.41613799889	161.840371461422	161.758880709728	1155.945184	0.245165418	12214.5564369865	2140198.73355193	1269918.09307112	NA	NA	NA	NA	NA	0.402689251210229	0.402689251210229	0.0336382962447599	0.0336213585052952	0.000240261599692165	0.0946366894257182
816905	3528727.26956	2470.63702636707	2470.63702636707	268.92376648457	256.586827701685	9077.195857	0.444273597	61746.267479255	2144791.54341926	1270107.97531721	NA	NA	NA	NA	NA	0.70014961135694	0.70014961135694	0.076209847330622	0.0727137032989458	0.00257237104587339	0.147008009189376
817633	2631917.33476	725.31627647625	725.31627647625	27.2089898841823	19.4394594030466	1690900.057	11.46141826	395418.600464193	2123844.02434916	1310862.24599045	NA	NA	NA	NA	NA	0.275584748387392	0.275584748387392	0.010338086810262	0.00738604482226994	0.642459409597752	4.27622791394994
817641	628285.2383	184.286739059249	184.286739059249	10.3183251459507	9.613666321889	2891.935785	0.438151239	16931.0188542302	2125115.57368414	1304677.80752223	NA	NA	NA	NA	NA	0.293316996525158	0.293316996525158	0.0164229947115578	0.0153014359336238	0.00460290264470471	0.170806955558818
817645	837135.79426	232.3096470375	232.3096470375	10.2581117581511	9.21731435291482	3277.692992	0.275108125	33880.8086745865	2124162.56535306	1302269.30829534	NA	NA	NA	NA	NA	0.277505332623907	0.277505332623907	0.0122538205013906	0.0110105366609758	0.00391536595911225	0.0967418760124977
817663	7414301.96774	1868.54316451239	1868.54316451239	95.4757032725629	93.819514722854	15331.52147	0.749656305	50284.9456824144	2130471.45709707	1296066.05691477	NA	NA	NA	NA	NA	0.252018756808465	0.252018756808465	0.0128772342545505	0.0126538567124818	0.00206783073264459	0.30489287125474
817725	1790108.04911	475.019303222908	475.019303222908	22.5530476826326	21.8719198893145	5046.698428	0.627322575	20674.835277176	2128297.11350127	1287774.88970062	NA	NA	NA	NA	NA	0.265357894714275	0.265357894714275	0.0125987074879896	0.0122182121354008	0.00281921442144741	0.244098603947345
817727	1285245.87597	311.239766218334	311.239766218334	18.2252107639815	11.8250415195333	400861.9083	4.092185229	262979.61388818	2131402.52782773	1288397.29019794	NA	NA	NA	NA	NA	0.242163598450324	0.242163598450324	0.0141803300868222	0.00920060646808823	0.311895113452484	1.52430792019661
817807	24908181.06467	21436.4896086603	21436.4896086603	2120.90391133773	2092.90814478193	225040.5096	4.375915388	163034.737022617	2135909.16181131	1282098.06160822	NA	NA	NA	NA	NA	0.860620434426905	0.860620434426905	0.0851488876618952	0.0840249289720529	0.0090348030237824	1.3803224620087
817809	17191433.61015	16055.5794043853	16055.5794043853	1775.30203671792	1681.20166667043	672070.298	5.986030982	356472.628173692	2133741.71497025	1281268.65904394	NA	NA	NA	NA	NA	0.933929058418136	0.933929058418137	0.103266666234849	0.0977929883449529	0.0390933248058616	1.88533493144537
817837	831863.59556	387.350007255776	387.350007255776	25.4155948529978	15.0340027806551	348261.6525	4.554101319	217666.603677106	2130923.12602949	1278666.35516611	NA	NA	NA	NA	NA	0.465641253353583	0.465641253353583	0.0305525989941757	0.0180726778535541	0.418652354014308	1.5999774270224
817849	249205.21584	74.36010000848	74.36010000848	4.59242642274673	3.40145120494706	45801.58008	3.07531199	38948.4220830923	2132382.17133641	1278822.92767484	NA	NA	NA	NA	NA	0.298389019498782	0.298389019498782	0.0184282917484972	0.013649197483615	0.18379061580078	1.17595470189491
817853	890947.96472	271.584576899283	271.584576899283	20.2173532099462	12.9790418544309	332354.8986	4.406637777	183215.593288435	2135825.20991929	1279362.32256972	NA	NA	NA	NA	NA	0.304826530452465	0.304826530452465	0.022691957342649	0.0145676766414858	0.37303513982935	1.81400989203346
817877	28300599.65801	8363.94279640929	8363.94279640931	489.181098470939	353.937435521415	17655735.42	15.89020166	4098327.36979261	2135553.51621369	1277081.95023134	NA	NA	NA	NA	NA	0.295539419569932	0.295539419569933	0.017285184921249	0.0125063581619635	0.62386435741134	4.30803443134741
1021102	11069481.58273	3546.22369213498	3546.22369213498	96.1382635357158	95.1177390587973	4138.769166	0.271638912	47160.1267436315	2010639.1386633	1217752.09158418	NA	NA	NA	NA	NA	0.320360413053815	0.320360413053815	0.00868498337679205	0.00859279075970412	0.0003738900629689	0.0877599245756671
1021112	22449602.90005	6813.93832762268	6813.93832762268	195.959114652322	193.990356178438	34330.93034	1.117340496	84827.4912584684	2012134.06995654	1217578.32071916	NA	NA	NA	NA	NA	0.303521552606505	0.303521552606505	0.00872884547333731	0.0086411486671778	0.00152924443665431	0.404714672456763
1021158	1215920.93103	370.356425987087	370.356425987087	19.793389728839	17.3696945779125	95730.32221	3.99514867	61436.4828393392	2004285.40919728	1213468.11972689	NA	NA	NA	NA	NA	0.304589234822498	0.304589234822498	0.0162785171500191	0.0142852171836525	0.0787307132947431	1.55819991291399
1021160	2029331.83114	585.772981245585	585.772981245585	18.3452514882168	14.9521472273752	115026.4522	1.821423223	170401.39836432	2006032.6896774	1213992.49854189	NA	NA	NA	NA	NA	0.288653128215369	0.288653128215369	0.00904004520439181	0.00736801492882298	0.0566819336467918	0.675032325462917
1021200	100967.07307	33.7343819904	33.7343819904	1.62872558994756	0.81102259914121	79510.9673	3.847154076	50903.2394429105	2001645.42840157	1210023.49580906	NA	NA	NA	NA	NA	0.334112705901776	0.334112705901776	0.0161312548777003	0.00803254540793642	0.787494030305062	1.56200210772782
1021216	3156894.28633	973.42700402618	973.42700402618	35.3460801934322	34.9967754798544	1408.716474	0.307131295	11820.0886178291	2007623.63634204	1210337.66149733	NA	NA	NA	NA	NA	0.308349572629441	0.308349572629441	0.0111964725415381	0.0110858243278521	0.000446234921485978	0.119179857236868
1021278	1468360.95353	464.867176700168	464.867176700168	14.6987352071164	10.2966674006891	577656.3464	6.77287574	235785.245862204	1999455.21310759	1203337.27532824	NA	NA	NA	NA	NA	0.316589170791152	0.316589170791152	0.0100103010583195	0.00701235440504972	0.393402143397569	2.44992575463178
1021280	19995322.91776	5863.07645638895	5863.07645638896	153.312123199281	131.123487743834	2472706.845	7.402647667	1257520.64998748	2006079.95004444	1204844.26498886	NLA06608-ELS:1E2-027	REF_Lake	0	0.629	0.028	0.293222394082034	0.293222394082035	0.00766739921279832	0.0065577079341574	0.123664261646093	1.96633498227216
1021348	7282881.24523	2055.00359269869	2055.00359269869	90.0965157341886	82.1165098355499	426536.5465	4.427298808	266361.813354491	2030697.97118841	1209110.75073448	NA	NA	NA	NA	NA	0.282169037706695	0.282169037706696	0.0123709988808616	0.0112752778839189	0.0585670055761742	1.60134270422742
1021370	2633087.94159	709.56322503248	709.56322503248	27.8846667972045	21.0752775386992	1426145.487	12.4558184	319088.537040965	2026602.28529875	1206655.73214578	NA	NA	NA	NA	NA	0.269479501168505	0.269479501168505	0.0105901008305732	0.00800401581952968	0.541624707809347	4.46943503588444
1021374	675976.29671	205.391138568839	205.391138568839	10.7040361830759	8.00573370423317	95181.59735	3.04773271	85543.1302097809	2029657.06976779	1207527.31662394	NA	NA	NA	NA	NA	0.303843699207331	0.303843699207331	0.015834928288422	0.0118432166086257	0.140806116742927	1.1126737718924
1021378	37879273.23105	10448.5928261762	10448.5928261761	326.769466704291	256.361338978881	19175165.73	12.4153984	4239906.03013964	2031889.5141618	1205886.56212619	NA	NA	NA	NA	NA	0.275839316199218	0.275839316199216	0.00862660338573853	0.00676785263051824	0.506217888950465	4.52254497946231
1021386	323963.20622	99.42616858356	99.42616858356	4.54269846235815	3.2183692084298	70468.05522	3.835420268	48113.2045223961	2027727.02279334	1206246.23006639	NA	NA	NA	NA	NA	0.306905743228263	0.306905743228263	0.014022266649853	0.00993436645470239	0.217518699244339	1.4646302593958
1021400	5476536.61131	1876.70871815598	1876.70871815598	65.0271558927059	62.0607675234735	21991.41371	0.628131452	98776.6865004031	2006405.01313325	1198296.09227193	NA	NA	NA	NA	NA	0.342681671164263	0.342681671164263	0.0118737736105723	0.0113321195361512	0.00401556955989008	0.222637694066709
1021408	247525.261	87.12402957216	87.12402957216	3.70261067722359	2.08765753100957	108074.9658	3.89136831	70484.6937947615	2042859.09496306	1208707.09870252	NA	NA	NA	NA	NA	0.351980356349003	0.351980356349003	0.0149585164046089	0.00843411909788702	0.436621964818371	1.53331113439599
1021416	1493604.95578	688.7167385112	688.7167385112	27.8712356267809	17.8307244498018	381438.2613	3.048071738	312892.11385137	2011641.60916088	1198234.67795011	NA	NA	NA	NA	NA	0.461110373158566	0.461110373158566	0.0186603797201689	0.0119380458539588	0.255380955870492	1.2190727871179
1021420	923510.49364	292.592267704641	292.592267704641	10.1784506671017	8.59871978574769	64726.97883	2.94000358	61283.3464802006	2037511.69363249	1205998.43875687	NA	NA	NA	NA	NA	0.316826142983383	0.316826142983383	0.0110214780851959	0.00931090642170831	0.0700879733102759	1.05619197624777
1021444	11024605.34227	2942.93206169681	2942.93206169681	105.849910625927	93.6234403709019	704494.3997	4.007430573	536913.265128656	2030123.64376297	1201124.85772455	NA	NA	NA	NA	NA	0.266942168933083	0.266942168933083	0.00960124261501524	0.00849222602209038	0.0639020062694546	1.31211956465853
1021470	43580199.98059	11914.7374211279	11914.7374211278	295.871211941474	246.210340027922	17859267.42	15.11937143	3629117.83449651	2054464.17428312	1204741.97619089	NA	NA	NA	NA	NA	0.273397951969806	0.273397951969804	0.00678912010668265	0.00564959179025293	0.409802328304007	4.92110431087112
1021504	128521942.56172	40105.6350402687	40105.6350402688	1123.5723961161	860.444840798131	152637479.7	35.73317407	13183966.2706994	2048775.8174384	1200565.75648414	NA	NA	NA	NA	NA	0.31205282336134	0.312052823361341	0.00874226123353628	0.00669492557961393	1.18763750887674	11.577508358712
1021512	3567116.02484	1104.03777756731	1104.03777756731	23.4688741691302	15.2041544411985	1358430.57	5.373037809	715634.840836444	2004865.16495644	1187596.12095657	NA	NA	NA	NA	NA	0.30950430820843	0.30950430820843	0.00657922927252776	0.00426231003850806	0.380820405207013	1.89821748814276
1021524	15663881.0563	3722.64446893165	3722.64446893165	66.328007825817	42.0468698997877	8890211.91	8.615611574	3354389.29002136	2059982.2399637	1202446.25348442	NA	NA	NA	NA	NA	0.237657861136171	0.237657861136171	0.0042344555341947	0.00268432004486375	0.567561249861787	2.65032205309223
1021526	11237771.95242	3347.51698207588	3347.51698207588	73.816595878558	59.7660304515292	1117827.458	4.656706318	977006.733602329	2020477.38045865	1190723.90074369	NA	NA	NA	NA	NA	0.297880842950813	0.297880842950814	0.00656861486343491	0.00531831671834726	0.0994705589980656	1.14413485552802
1021536	3802023.75268	1182.70616749133	1182.70616749133	18.0221232370825	17.8514197837182	2952.616239	0.510835384	14448.1623736456	2005633.91308991	1186987.41657639	NA	NA	NA	NA	NA	0.311072798179563	0.311072798179563	0.00474013957024307	0.00469524152002863	0.000776590687240903	0.204359292389029
1021590	277675.08882	90.9598114656	90.9598114656	4.63885263219064	3.394420705421	57312.7356	3.985581975	36476.7382446586	2008635.69991712	1183675.52560102	NA	NA	NA	NA	NA	0.327576419808274	0.327576419808274	0.0167060453708821	0.0122244336711868	0.206402150958354	1.57121328161496
1021594	2332259.85814	962.856650008244	962.856650008244	40.6598463161425	39.1151443420094	41173.20475	1.853407093	56517.8132323886	2010746.68623104	1183836.5739013	NA	NA	NA	NA	NA	0.412842782783275	0.412842782783275	0.0174336689688469	0.0167713491296824	0.0176537809911268	0.728499607384048
1021628	18559926.61	6694.42104922076	6694.42104922076	219.058208289866	217.996648892042	7583.326056	0.569751617	32915.7363282607	2010420.25520721	1181191.15330944	NA	NA	NA	NA	NA	0.360692215540003	0.360692215540003	0.0118027518585035	0.0117455555440929	0.000408585993649034	0.230386037255047
1021650	5250743.53207	1685.79165830339	1685.79165830339	46.8766559572049	31.5342037126121	1029560.327	3.292494216	946899.746115104	2040813.84669075	1187201.89110691	NA	NA	NA	NA	NA	0.321057703162813	0.321057703162813	0.00892762247306425	0.00600566443971419	0.196078959239153	1.08729602180593
1021658	197037.2565	78.85039603848	78.85039603848	4.13765547081896	3.28822851140244	8725.708599	1.212289984	19631.9037949217	2014342.4752903	1179076.70336098	NA	NA	NA	NA	NA	0.400180135671347	0.400180135671347	0.0209993558797798	0.0166883591956755	0.0442845619858699	0.444465737513298
1021660	925610.43719	307.889468134692	307.889468134692	8.95017307645014	8.48365634288278	16037.29942	1.056543735	42990.6223059538	2009366.74929152	1177126.08350163	NA	NA	NA	NA	NA	0.332633963235542	0.332633963235542	0.00966948158408994	0.00916547178166849	0.0173261868877436	0.373041806789082
1021662	13952203.6648	3886.75801143696	3886.75801143696	129.027392140884	98.0582965386793	3532742.128	6.062665646	1632747.2652036	2026789.06735796	1181127.93461655	NA	NA	NA	NA	NA	0.278576639562886	0.278576639562886	0.00924781455609103	0.00702815833932173	0.253203165096618	2.16367970921665
1021666	9844446.0031	3695.49289806845	3695.49289806845	118.9994052969	111.478931782466	755181.6758	9.625965208	251987.204680286	2010027.27536071	1175818.82664667	NA	NA	NA	NA	NA	0.375388609669324	0.375388609669325	0.01208797379349	0.0113240431962714	0.076711444764103	2.99690484982423
1021668	4410685.6887	1759.47790596839	1759.4779059684	54.3555839269185	52.0940544775469	100865.1453	3.534646837	74755.2256889749	2008478.9608821	1176203.27724251	NA	NA	NA	NA	NA	0.398912556946895	0.398912556946896	0.0123236130985655	0.0118108743524867	0.0228683593479382	1.34927216619822
1021672	7848766.88434	2987.44822139841	2987.44822139842	91.7671886312489	90.5007030119972	12735.5395	0.819259485	40274.9268699686	2009166.58512531	1175927.59487505	NA	NA	NA	NA	NA	0.38062644303515	0.380626443035151	0.0116919243472939	0.0115305632522436	0.00162261660814646	0.316215086898056
1021692	10739906.61247	3291.3380503632	3291.33805036319	112.151017687062	75.8638500724424	6603048.687	8.496266722	2089519.64180586	2029568.10610873	1179463.11060725	NA	NA	NA	NA	NA	0.306458721581588	0.306458721581587	0.010442457437837	0.00706373461239948	0.614814348509629	3.16007974028583
1021700	4354585.92016	1400.30206788197	1400.30206788197	57.4121550072284	54.4712222307114	186032.7496	5.971934455	88385.8932405285	2011361.62447692	1174421.4811063	NA	NA	NA	NA	NA	0.32156951167254	0.32156951167254	0.0131842972121489	0.0125089327043775	0.0427211112631266	2.10477874669141
1021708	3237541.05458	1070.00349141057	1070.00349141056	43.9300334512223	42.4983008849106	34318.69653	2.354650136	41062.288110584	2010818.25174988	1173427.6323077	NA	NA	NA	NA	NA	0.330498817890474	0.330498817890471	0.013568950234338	0.0131267218448984	0.0106002351634896	0.835771655918858
1021724	2416409.51095	812.976581470254	812.976581470254	34.9329948546785	30.3379868190507	174298.6922	3.471406026	136566.956008956	2010157.71747701	1172398.82786584	NA	NA	NA	NA	NA	0.336439902999155	0.336439902999155	0.0144565706666768	0.0125549856849899	0.0721312722078615	1.2762874511794
1021728	9895631.01014	3171.8634942532	3171.86349425321	87.3519880951891	86.12843128011	20316.9226	0.893239631	52399.8554494132	2011958.00509587	1172613.28082351	NA	NA	NA	NA	NA	0.320531706467532	0.320531706467533	0.00882732874797776	0.00870368258394585	0.00205312047096151	0.387728600122074
1022942	166887.42868	58.614940734	58.614940734	3.12443906566478	2.01331128441433	124418.0024	8.37788477	36330.2097556351	1996540.75345457	1201667.12473163	NA	NA	NA	NA	NA	0.351224422340354	0.351224422340354	0.0187218359727728	0.0120638882169775	0.745520518735815	3.42464310657336
1022954	1825279.86959	581.29845618358	581.29845618358	24.4204244101398	22.6183381097358	22332.5999	1.255367238	50770.3168090099	1994539.48128283	1198274.4643398	NA	NA	NA	NA	NA	0.318470863492377	0.318470863492377	0.0133790027584237	0.01239170961482	0.0122351647394306	0.439875133811195
1022958	747499.48043	291.11559669408	291.11559669408	10.1852003048477	9.56491254729034	18364.29939	2.536420254	17990.7502380331	1975068.9200091	1191646.85610358	NA	NA	NA	NA	NA	0.389452573969169	0.389452573969169	0.0136256954974586	0.0127958785226019	0.0245676416784075	1.02076340047105
1022960	757311.13157	276.111753792	276.111753792	9.66525569073678	8.54409310828475	36001.10398	2.430796688	40105.1636938771	1992604.09352537	1195581.18445518	NA	NA	NA	NA	NA	0.364594870300647	0.364594870300647	0.0127625955671608	0.0112821438271636	0.0475380625996679	0.897667548617843
1022962	11922862.89773	3686.13428041919	3686.13428041919	77.0630260481153	64.6664135907381	3253148.16	9.751319922	848693.621400876	1989857.12677938	1194350.68759789	NA	NA	NA	NA	NA	0.309165198999394	0.309165198999394	0.00646346659431833	0.0054237320470279	0.27284958217706	3.83312431950445
1022966	3525742.66894	1291.36392006012	1291.36392006011	45.1454282801065	34.4069164351496	1004631.148	6.787385876	409392.118536538	1991235.2883546	1194268.37371009	NA	NA	NA	NA	NA	0.366267207030274	0.366267207030272	0.0128045159613646	0.0097587713188081	0.28494171082033	2.45395820415712
1022968	392680.50792	182.67187859816	182.67187859816	6.80438502661075	5.35110340325008	23737.46757	1.5245326	37701.5163582502	1980607.81718435	1191056.27250123	NA	NA	NA	NA	NA	0.465192121620092	0.465192121620092	0.0173280437642629	0.0136271174538163	0.0604498239439885	0.629615725384625
1022972	14281769.69913	4527.18773502804	4527.18773502804	88.922068685636	86.21520326107	70006.23526	1.149122514	167040.718813505	1990378.63862128	1192917.39441292	NA	NA	NA	NA	NA	0.316990669251852	0.316990669251852	0.00622626401061858	0.00603673109686974	0.00490178995564286	0.419096827152422
1022976	10418749.28827	4194.27898771111	4194.27898771112	144.485718372614	121.528837003578	1822828.146	7.132053272	725752.951750753	1982577.640137	1190453.15553712	NA	NA	NA	NA	NA	0.402570296267063	0.402570296267064	0.0138678563400392	0.0116644362620763	0.17495652266556	2.51163724736185
1022988	207554.84611	79.47872109065	79.47872109065	3.7717378585111	3.14699031598423	8198.14367	1.278125604	16082.8360969026	1971985.77351962	1185508.55812445	NA	NA	NA	NA	NA	0.382928765963517	0.382928765963517	0.0181722466576962	0.0151622107359343	0.0394986858830323	0.509744899506802
1023006	3130953.28154	1082.93284987207	1082.93284987207	48.5815011197144	48.0974602731658	10431.09908	1.934836822	13089.6561716883	1966111.6014138	1181122.22861098	NA	NA	NA	NA	NA	0.345879594006403	0.345879594006403	0.015516520609282	0.015361922056374	0.00333160483150657	0.79689633884819
1023008	1896803.05331	645.192166122641	645.192166122641	23.8301502035691	21.1061826386489	47389.86956	1.400721978	93507.5309710239	1981463.45682408	1185472.83671309	NA	NA	NA	NA	NA	0.340147157079252	0.340147157079252	0.0125633234098735	0.0111272399112906	0.0249840749029282	0.506802704208768
1023012	3007539.15231	946.810453064461	946.810453064461	34.1806871015727	18.8515044714248	3687641.662	10.63418834	908663.074049707	1975063.51975909	1183210.01338214	NA	NA	NA	NA	NA	0.314812344948941	0.314812344948941	0.0113650015413164	0.00626808281346746	1.22613255397445	4.05831574685324
1023038	833749.07679	277.294477047876	277.294477047876	6.1353432003627	2.98095710089816	850771.9318	7.628916728	330539.510814529	1987199.29082764	1183391.66556655	NA	NA	NA	NA	NA	0.332587447191524	0.332587447191524	0.0073587406225195	0.00357536479965301	1.02041724001127	2.57388876054028
1023040	321157.3242	112.15395223628	112.15395223628	4.11596218693808	2.83308286757138	105529.526	5.135657933	53167.1413501685	1970944.67672803	1178477.37492548	NA	NA	NA	NA	NA	0.349218105225078	0.349218105225078	0.0128160308882598	0.00882147986077716	0.328591372664077	1.98486364547914
1023042	43054990.69484	16040.1815077876	16040.1815077876	542.853346834845	540.965222322088	41725.01718	2.026823171	57417.3732411257	1983953.98176555	1182058.55749315	NA	NA	NA	NA	NA	0.372551038774465	0.372551038774466	0.0126083721787891	0.0125645183889663	0.000969109887300489	0.726696726525171
1023048	14030035.6151	4048.43491542922	4048.43491542922	123.202220789195	117.61458357023	721841.2693	7.803294137	253250.162880174	1967574.42300312	1176560.02490517	NA	NA	NA	NA	NA	0.288554856630017	0.288554856630018	0.00878131917616783	0.00838305666477752	0.0514497104001011	2.85030920055732
1023054	1014156004.59641	346142.707165313	346142.707165313	9616.90914886159	9329.64103313344	54244463.76	14.55074509	11685596.6506398	1996508.89754914	1182519.08320011	NA	NA	NA	NA	NA	0.341311105585834	0.341311105585834	0.00948267239485379	0.00919941408506104	0.053487297333103	4.64199350548609
1023062	73646467.91916	19793.7194795909	19793.7194795909	639.680367269092	580.789046006864	26884843.36	29.77293338	2828828.79207095	1976052.99340247	1177835.55618424	NLA06608-0918	PROB_Lake	68.1033303409	0.244	0.004	0.268766718063356	0.268766718063356	0.00868582547599233	0.00788617651893886	0.365052719018526	9.5038778717739
1023064	4041837.30609	1023.41484029576	1023.41484029576	25.1545010266096	19.5778558296939	964509.7899	6.777490124	426531.986305096	1965710.52437384	1175009.6677228	NA	NA	NA	NA	NA	0.253205352613708	0.253205352613708	0.00622353131055233	0.00484380106052145	0.238631522462998	2.26128361029902
1023066	627712257.53247	202333.118604823	202333.118604824	5840.85725971626	5658.18051193761	62418080.8	25.92602194	8207644.68324882	1982401.66133885	1177779.50433043	NA	NA	NA	NA	NA	0.322334184456096	0.322334184456097	0.00930499156202015	0.00901397167896618	0.0994374094993219	7.60487121565954
1023078	725758.36274	238.042035203499	238.042035203499	8.03638993293571	7.44005729438617	5480.353491	0.653789408	21508.3652770218	1966638.54088924	1173895.41141143	NA	NA	NA	NA	NA	0.327990757563997	0.327990757563997	0.0110730931195824	0.010251424821751	0.00755120956554973	0.254801023714009
1023082	91058493.89729	24564.8278781116	24564.8278781116	759.29083865692	750.776737074851	765739.5845	5.936064403	367549.08186857	1979992.2369394	1176744.84614706	NA	NA	NA	NA	NA	0.269769758171265	0.269769758171266	0.00833849546768659	0.00824499401364681	0.00840931528434592	2.08336688152527
1023084	5794896.98942	1794.09100895607	1794.09100895607	55.93831540979	54.5466172856663	78306.81431	3.242775094	61829.7322240389	1969429.86675473	1173532.35203346	NA	NA	NA	NA	NA	0.30959842983087	0.30959842983087	0.00965303015945219	0.00941287090784435	0.0135130640722291	1.26649124124065
1023086	2950036.44276	986.859178957073	986.859178957073	39.2792876743077	29.8216164854348	1093210.238	10.35038415	351276.516371197	1967635.68576165	1172834.89967696	NA	NA	NA	NA	NA	0.334524402699848	0.334524402699848	0.0133148482862668	0.0101088976573911	0.370575163802794	3.11210737709775
1023096	683688.0043	258.1629898599	258.1629898599	10.226066712627	8.79225179266788	203283.7761	12.81295157	41488.5982951949	1956098.90434577	1168790.00930718	NA	NA	NA	NA	NA	0.377603509548515	0.377603509548515	0.0149572124248356	0.0128600351876437	0.297334127294121	4.8997504001851
1023098	1131771.27822	333.0790963896	333.0790963896	15.1847573666591	12.640180534328	213862.2951	8.329507301	85803.8054956474	1967158.19534717	1171885.12764867	NA	NA	NA	NA	NA	0.294298947852301	0.294298947852301	0.0134168074935963	0.0111684938269576	0.188962469021438	2.49245699377341
1023102	8549987.1833	2515.30618845575	2515.30618845575	81.5857102486879	78.1517289046044	244478.2931	4.931146095	139547.750712868	1978072.85479939	1175028.41266	NA	NA	NA	NA	NA	0.294188299295781	0.294188299295781	0.00954220263722064	0.00914056679023471	0.0285939952725917	1.75193288212173
1023104	1788115.33672	518.49389011158	518.49389011158	16.6664441158063	12.1889640193942	332122.3511	4.38016877	243190.858424856	1976099.40671357	1174238.77818817	NA	NA	NA	NA	NA	0.289966692563954	0.289966692563954	0.00932067623019112	0.00681665425550951	0.18573877438422	1.36568600173194
1023110	2779637.19359	846.680821042777	846.680821042777	30.5288740341844	20.8794724181672	1364772.288	9.922719181	475031.765359838	1976697.48349238	1173638.64550951	NA	NA	NA	NA	NA	0.304601198672716	0.304601198672716	0.0109830427167206	0.00751158189504603	0.490989360463028	2.87301268572256
1023116	32783496.59704	8534.67010263226	8534.67010263227	233.233653508777	181.010326343153	21240105.55	19.04088485	4036273.68946177	1973612.8798111	1171192.58548028	NA	NA	NA	NA	NA	0.260334344671546	0.260334344671546	0.00711436172826775	0.00552138560959651	0.64789018118091	5.26230557790354
1023120	503400451.58246	166103.776830642	166103.776830642	4921.63788179724	4710.78415784158	42472877.55	16.34732335	10791874.2721566	1983302.95236889	1172233.69478495	NA	NA	NA	NA	NA	0.329963503823821	0.329963503823821	0.00977678479692632	0.00935792596735469	0.0843719496406584	3.93563494893391
1023122	1396131.83134	484.128262800813	484.128262800813	8.83215860990196	6.20409895140682	247021.3648	3.57104495	220028.372840617	1998539.43357541	1179035.44666182	NA	NA	NA	NA	NA	0.346764003178804	0.346764003178804	0.00632616377024002	0.00444377730823038	0.176932693070188	1.12267959632159
1023130	646523.47143	197.88338513775	197.88338513775	9.94959483105363	9.03505356583116	5143.13041	0.552889632	23025.3315901653	1977509.35963781	1172300.6352599	NA	NA	NA	NA	NA	0.306073010311699	0.306073010311699	0.0153893791497574	0.0139748268471169	0.00795505598369734	0.223368353669954
1023136	1443116.95128	449.886009164213	449.886009164213	21.1412017594199	19.6863789692879	18417.8864	1.256131879	40808.3726483398	1977583.37355451	1171681.36786111	NA	NA	NA	NA	NA	0.311746049940844	0.311746049940844	0.0146496801528582	0.0136415686558367	0.0127625736664405	0.451326166782327
1023140	1043421.73831	403.993806469987	403.993806469987	10.9228889861524	6.56284176960553	674248.1513	7.41562379	259856.843974851	1953863.65310465	1163583.71061044	NA	NA	NA	NA	NA	0.387181703847118	0.387181703847118	0.0104683356548081	0.00628973072789836	0.646189480767441	2.5946907573666
1023142	573597.3467	202.9467364785	202.9467364785	8.56023330188119	8.11448442725392	1677.005747	0.401674097	11559.8106906438	1959576.04664541	1165237.21340602	NA	NA	NA	NA	NA	0.353813938725634	0.353813938725634	0.0149237672578676	0.0141466561411727	0.00292366371052462	0.145072077033002
1023144	1621924.91058	560.108271312	560.108271312	23.5383323553417	20.4515255756289	201032.6288	5.744840866	88673.0527285649	1956922.98284208	1163993.28388083	NA	NA	NA	NA	NA	0.345335513166085	0.345335513166085	0.0145125906888775	0.0126094157887466	0.123946939521455	2.26712200171315
1023170	580603.11582	210.658422228	210.658422228	7.62752074415834	5.16803602692264	51795.23036	1.502514883	106260.630124436	1960876.76694507	1163895.43269367	NA	NA	NA	NA	NA	0.362826888950608	0.362826888950608	0.0131372370149716	0.00890115103778542	0.089209356527218	0.487435753950878
1023172	1250976.58442	415.993524015019	415.993524015019	20.2817632985333	13.0016274228603	821117.106	8.368327951	256848.897430384	1971133.73662636	1166723.71000187	NA	NA	NA	NA	NA	0.332535020395997	0.332535020395997	0.0162127441481542	0.0103931820825314	0.65638087573054	3.19688779751353
1023178	1943082.23478	664.17318655268	664.17318655268	16.6419440624587	16.2171334960706	295.8646419	0.043446946	19364.8407682315	1998300.34677307	1174583.83711602	NA	NA	NA	NA	NA	0.341814244741875	0.341814244741875	0.00856471422803314	0.00834608705992659	0.000152265630658446	0.0152784443435947
1023182	2159760.66542	762.428229098399	762.428229098399	29.8690366263776	20.9229172052481	534806.3418	4.399152681	341402.936616349	1959723.96736184	1162752.03784007	NA	NA	NA	NA	NA	0.353015147143692	0.353015147143692	0.0138297900802676	0.00968760915977665	0.247622965990076	1.566496021096
1023192	3547474.8507	1243.78247297837	1243.78247297837	40.79617811112	40.3550229495988	3048.26692	0.56945397	14841.870987779	1961143.67713912	1163017.29154967	NA	NA	NA	NA	NA	0.35061065273879	0.35061065273879	0.0115000612627514	0.0113757037464651	0.000859277950736848	0.205382927968447
1023194	3001230.38573	815.699308497766	815.699308497766	12.8026503235722	9.4913107962612	33526.7514	0.249688768	386616.997396898	1982825.78288063	1168886.4694024	NA	NA	NA	NA	NA	0.271788301350068	0.271788301350068	0.00426580058113671	0.00316247324476978	0.0111710022527461	0.0867182550838077
1023196	3123241.57395	1097.9095909487	1097.90959094869	36.2145244340674	35.3905827089508	16207.71712	1.413345791	30344.756339774	1960952.00438733	1162494.71183794	NA	NA	NA	NA	NA	0.351528873112482	0.351528873112479	0.011595172379915	0.0113313625830716	0.00518938952887397	0.53411920460063
1023200	4437332.63196	1229.9889249818	1229.9889249818	12.6146960007716	12.3383755900746	2609.557908	0.188379399	36859.434762288	1984232.96499209	1168622.58635704	NA	NA	NA	NA	NA	0.277191057556239	0.277191057556239	0.00284285561779027	0.00278058388077719	0.000588091568615928	0.0707975563062601
1023202	1426281.65916	473.535687674793	473.535687674793	20.2300274682399	19.5972704144922	840.3573525	0.119820472	17874.0812162169	1977777.5556728	1166750.34061948	NA	NA	NA	NA	NA	0.332007135220177	0.332007135220177	0.0141837534951927	0.0137401124726191	0.000589194530479291	0.0470154153567096
1023214	31688889.85169	16101.3832102282	16101.3832102282	336.000762751573	283.549059035976	11308471.45	15.09175025	2090533.78510695	1999901.33772248	1171034.82309811	NA	NA	NA	NA	NA	0.508108150382855	0.508108150382854	0.0106031093018443	0.0089479013106183	0.356859186387588	5.40937033907895
1023218	477527.16327	150.775271470009	150.775271470009	0.248193894846315	0.212586187698248	2395.358884	0.197612683	30468.4537491323	1986207.51565092	1168618.24635158	NA	NA	NA	NA	NA	0.315741769405396	0.315741769405396	0.000519748223633475	0.00044518135103039	0.00501617304363822	0.0786176713699564
1023220	4550926.17412	1359.40159446529	1359.40159446529	27.3073856796947	18.5460768261607	1742278.879	6.923570944	796413.237475969	2005248.86780453	1173462.31628221	NA	NA	NA	NA	NA	0.298708777610121	0.298708777610121	0.00600040181600508	0.00407523130821759	0.382840505940947	2.1876568557822
1023222	26291588.13169	9557.96596080911	9557.96596080911	209.523405208146	201.605886556615	347219.806	3.158100784	384116.42825988	1966707.37841802	1162395.05153246	NA	NA	NA	NA	NA	0.363537033705797	0.363537033705797	0.0079692182974524	0.00766807564255176	0.0132064979970337	0.903944170190719
1023224	1964117.414	630.758030276302	630.758030276302	16.6216412219538	14.4311929339372	100212.3509	2.638915928	111574.542480525	2004048.51549255	1173535.63917992	NA	NA	NA	NA	NA	0.321140694431164	0.321140694431164	0.00846265152148068	0.00734741865790372	0.0510215683572164	0.898165017503807
1023226	29746504.61945	10449.5873085445	10449.5873085445	220.11835779002	219.813876084601	2320.432695	0.346371757	15664.6655319705	1965684.28528577	1162405.39204824	NA	NA	NA	NA	NA	0.351287905662434	0.351287905662434	0.0073998058126834	0.00738956993087766	7.80069028171722e-05	0.148131646364498
1023228	779749.2518	306.664874815292	306.664874815292	10.6623460602604	9.1787224938227	42498.03142	2.555178653	48935.4825634404	1954922.68506918	1159109.00550826	NA	NA	NA	NA	NA	0.393286526543471	0.393286526543471	0.0136740702676496	0.0117713771095442	0.0545021765931754	0.868450236797097
1023232	319048.44472	110.014369715299	110.014369715299	5.35966695931003	4.03994971821749	26967.82429	1.825168042	41274.7362140255	1978263.13995983	1165896.2523299	NA	NA	NA	NA	NA	0.344820266439	0.344820266439	0.0167989126667385	0.0126624961979144	0.0845257976846344	0.653373631515448
1023240	8358561.69084	2409.91028668791	2409.9102866879	60.3729602977169	56.9387057672879	373953.6949	4.637529689	185909.286556749	1978773.04260739	1165509.78379409	NA	NA	NA	NA	NA	0.288316384543633	0.288316384543632	0.00722288864169999	0.00681202195704149	0.0447390004083848	2.01148475057942
1023242	921401.61416	351.08562618468	351.08562618468	12.7260528232401	9.39107350075191	207131.5922	4.843949255	121202.446767992	1969478.08349187	1162835.43351889	NA	NA	NA	NA	NA	0.381034307721231	0.381034307721231	0.0138116241904372	0.0101921608953478	0.224800552784827	1.70897203582446
1023246	6546605.29288	1888.77664491756	1888.77664491756	16.1500734373455	16.00783376273	5798.139285	0.713490597	22672.3465793852	1985866.56772997	1167710.62034366	NA	NA	NA	NA	NA	0.288512375562303	0.288512375562304	0.00246693862159524	0.00244521138003232	0.000885671126577003	0.255736179080464
1023254	398989.2745	154.13309464785	154.13309464785	4.1274640474429	3.80394891693904	12460.29074	2.417702377	13193.0719643566	1969420.6603355	1161745.00592572	NA	NA	NA	NA	NA	0.386308867176955	0.386308867176955	0.0103447995002254	0.00953396284074558	0.0312296383295386	0.944457119135233
1023256	438959.68939	168.25341756384	168.25341756384	5.56874109767635	4.8462419717942	29831.50467	2.991851287	25088.1602255883	2002895.93929389	1171530.38139611	NA	NA	NA	NA	NA	0.383300384136988	0.383300384136988	0.0126862243442329	0.0110402893225316	0.0679595538976605	1.18906705002521
1023258	2844154.60819	894.17137855206	894.17137855206	20.8916763758787	18.7075516945081	109496.6645	2.120197389	121265.860107269	1979216.63150356	1164420.70418862	NA	NA	NA	NA	NA	0.314389160131173	0.314389160131173	0.00734547844752153	0.00657754386510424	0.0384988439744782	0.902947164215399
1023262	865301.84562	332.83274530455	332.83274530455	7.72547983156645	6.61391382020926	10850.64705	0.579272304	53538.5279863559	2004209.69730246	1171507.88810581	NA	NA	NA	NA	NA	0.38464351716027	0.38464351716027	0.00892807506498619	0.00764347591963161	0.0125397248427517	0.202669880142488
1023270	489447.69389	180.13711124864	180.13711124864	5.19750536151294	4.52522792837608	14474.26575	1.442470918	26783.1322920983	2003018.90610744	1171099.15177119	NA	NA	NA	NA	NA	0.368041597697515	0.368041597697515	0.0106191232002843	0.00924558024251942	0.0295726508280433	0.540424681928271
1023276	875819.43523	364.9821476664	364.9821476664	14.9964515608827	11.5456458059054	224783.7644	6.217854464	99865.4530002417	1959032.69378281	1157827.50120249	NA	NA	NA	NA	NA	0.416732185864946	0.416732185864946	0.0171227663575934	0.0131826782342109	0.25665537365127	2.25086611682877
1023278	5253549.41409	1625.17580288042	1625.17580288042	22.9989915284373	22.8304624025727	0	0	15148.6083259754	2004778.60302405	1171410.69083374	NA	NA	NA	NA	NA	0.309348152036356	0.309348152036356	0.00437780055266142	0.00434572145478283	0	0
1023284	4149828.02014	1461.88711477528	1461.88711477528	29.0201236793748	28.1264224275127	6247.765338	0.399631379	47625.2958992194	2004541.59621784	1170961.27441095	NA	NA	NA	NA	NA	0.352276554035597	0.352276554035596	0.00699309068677883	0.00677773206287325	0.00150554801492454	0.131185858692007
1023286	3028574.33153	1029.68226902708	1029.68226902708	21.1200216703135	18.8563950312168	275010.1965	5.724571896	133871.018402384	2003809.1930064	1170564.18754791	NA	NA	NA	NA	NA	0.339989102564604	0.339989102564604	0.00697358537660322	0.00622616220275854	0.0908051665223842	2.05429225669582
1023290	463506.6891	167.41955477632	167.41955477632	4.11226628422027	3.47606686692098	3360.440499	0.278647091	32616.4229617607	2004863.41965763	1170429.71766865	NA	NA	NA	NA	NA	0.361202025156103	0.361202025156103	0.00887207537868577	0.00749949666027588	0.00725003668345118	0.103029093746416
1023984	2515244980.47001	770815.293875152	770815.293875153	16879.5914286302	16606.7238460904	27136927.67	6.908352147	15017769.0794003	2020477.53535003	1177734.12093118	NA	NA	NA	NA	NA	0.306457343066087	0.306457343066088	0.00671091347351621	0.00660242798416685	0.0107889799525329	1.80698794385002
1023986	22972712.24225	7394.30715193877	7394.30715193877	234.945888869093	233.762040523766	10316.55618	0.553279128	50770.4525893413	2013088.30307777	1172076.69002658	NA	NA	NA	NA	NA	0.321873493820186	0.321873493820186	0.0102271724118407	0.0101756396048807	0.000449078718751651	0.203200004212014
1023996	171096.25171	63.3175342287526	63.3175342287526	2.1625565840732	1.54838512368028	20223.12232	2.230630053	25159.4845089202	2009498.29300853	1170788.85221837	NA	NA	NA	NA	NA	0.370069674793769	0.370069674793769	0.0126394153142445	0.00904978985924671	0.118197342828277	0.803797164955029
1023998	564482.6981	169.30356734847	169.30356734847	4.0623324886999	3.74106435786694	2633.664864	0.423767823	16453.0717562085	2012632.82654858	1171625.97954199	NA	NA	NA	NA	NA	0.29992693827168	0.29992693827168	0.0071965580209515	0.00662742077030711	0.00466562548837137	0.160071316956737
1024002	7852278.70483	2462.50676332781	2462.5067633278	67.8508367768755	65.6031035470661	130752.4817	3.106914055	102108.56024754	2011220.1144224	1170757.52815443	NA	NA	NA	NA	NA	0.313604095816556	0.313604095816555	0.00864091040670015	0.00835465805699346	0.0166515334739167	1.2805241929082
1024004	2434638.80815	663.022239708023	663.022239708023	23.1749416991881	22.7225183345003	6390.268569	0.81878752	20235.3910148213	2018168.74997909	1173071.58006241	NA	NA	NA	NA	NA	0.272328789588231	0.272328789588231	0.00951884181818243	0.00933301410395507	0.00262472960983307	0.315796643826624
1024010	24714548.3975	8081.68976188511	8081.68976188511	258.537335501039	257.278621538393	12406.36199	0.557665023	51628.1602523428	2013610.03872387	1170825.71870735	NA	NA	NA	NA	NA	0.327001312421416	0.327001312421416	0.0104609370700535	0.0104100069886132	0.000501986190095829	0.240302229042473
1024022	596732.46947	185.207407036309	185.207407036309	6.15464023119139	3.79576763085358	173513.5983	3.250734786	136083.257447041	2012817.22259844	1169016.62947522	NA	NA	NA	NA	NA	0.310369246709174	0.310369246709174	0.0103139020349567	0.00636092021978437	0.290772845751312	1.27505470955915
1024026	1901708.87888	828.750689499159	828.750689499159	17.5577794885163	16.0072520760478	53873.23556	2.044768259	67126.8836648311	2010159.88134337	1168082.12475853	NA	NA	NA	NA	NA	0.435792617210289	0.435792617210289	0.00923263265135348	0.00841729891142706	0.0283288552513507	0.802558269038565
1024028	32040205.93964	9939.90227318295	9939.90227318295	307.955967086705	302.689456794132	138933.4749	2.291412386	210984.818357579	2015238.29535666	1169258.53662239	NA	NA	NA	NA	NA	0.310232159303488	0.310232159303488	0.00961154768065029	0.00944717575674649	0.00433622290573707	0.658499867343698
1024032	1459237.369	410.494467387708	410.494467387708	12.4510391553663	9.79824735300032	195906.8052	3.687649976	147478.321970838	2011982.36777382	1168527.27539143	NA	NA	NA	NA	NA	0.281307535092125	0.281307535092125	0.00853256599637307	0.006714635713938	0.134252870274459	1.32837696131868
1024036	880725.2608	263.907957685262	263.907957685262	10.0911569706698	9.74260224167214	6188.134184	1.350193103	12181.0053378945	2008424.91242106	1167547.59667536	NA	NA	NA	NA	NA	0.29964844819546	0.29964844819546	0.0114577807856943	0.0110620220349108	0.00702617996715463	0.508015062168067
1024042	320451.38573	120.900551154578	120.900551154578	4.03161166018972	3.62081360410354	12343.83108	1.899850834	18487.3207839211	2008231.23092378	1166993.10905381	NA	NA	NA	NA	NA	0.377282035710852	0.377282035710852	0.0125810398697623	0.0112991042178057	0.0385201363753828	0.667691723656127
1024044	4400159.16316	874.282224175769	874.282224175769	17.9617317125351	17.6601665211099	4979.690526	0.439338477	29372.6742122823	2022223.99177146	1170945.03059084	NA	NA	NA	NA	NA	0.198693318072589	0.198693318072589	0.00408206409052617	0.00401352902616985	0.00113170690908004	0.169534802654017
1024048	449477.279	217.682362898197	217.682362898197	4.27796331108	3.63170029298532	5037.55179	0.473499468	29864.4493661653	2009613.60004893	1167150.3611055	NA	NA	NA	NA	NA	0.484301149509711	0.484301149509711	0.00951764084849326	0.00807983064475506	0.0112075782811705	0.168680551522482
1024052	2205342.84435	699.13767567336	699.13767567336	30.0282339023073	25.5614092042277	393782.9547	8.133618242	142765.738407976	2027279.31886043	1172165.99759784	NA	NA	NA	NA	NA	0.317019948832229	0.317019948832229	0.0136161295642709	0.0115906736540829	0.178558610834073	2.75824549427049
1024058	3919129.11533	1126.68017905486	1126.68017905486	28.0634945187051	25.6673255743763	164770.2379	3.405163055	129610.38978899	2013173.46940227	1167709.18408058	NA	NA	NA	NA	NA	0.287482281369032	0.287482281369031	0.00716064556509056	0.00654924214514302	0.0420425643175387	1.27127337683538
1024062	33526796.19037	10319.1348957239	10319.1348957239	320.587736096795	319.548175285207	30951.74704	2.157321684	41153.7068973586	2015969.5167209	1168461.58179601	NA	NA	NA	NA	NA	0.307787682340129	0.307787682340131	0.00956213454683982	0.00953112768278741	0.000923194297011009	0.752101071167094
1024068	2602929.17784	691.63634979488	691.63634979488	24.9269756018232	17.9069990545357	3007751.58	21.00303374	378532.700418112	2032343.29644014	1172734.73377198	NA	NA	NA	NA	NA	0.26571462477086	0.26571462477086	0.00957650934725334	0.00687955677280299	1.15552570757839	7.94581703688416
1024072	5608368.3866	1799.98561097071	1799.98561097071	37.9207717906559	32.001472437355	456364.4485	3.567452371	389550.979063143	2012276.41881916	1166529.11116791	NA	NA	NA	NA	NA	0.320946394190402	0.320946394190402	0.00676146236778231	0.00570602182870435	0.0813720528042319	1.17151405856441
1024074	12990125.69728	3832.46207493479	3832.46207493478	84.7783204253884	84.1502689336893	9682.552296	0.688847256	37209.3771166795	2014515.98320749	1167331.77421233	NA	NA	NA	NA	NA	0.295028867637306	0.295028867637305	0.00652636644179202	0.00647801806500683	0.000745377875598804	0.260218069913879
1024080	13241162.77877	3897.41969629344	3897.41969629344	88.0277006149255	86.7259437737597	27881.82737	0.971581622	72047.3159419094	2014526.49701196	1166760.74342235	NA	NA	NA	NA	NA	0.294341196570916	0.294341196570916	0.00664803401979645	0.00654972265070333	0.00210569327149303	0.386993283587145
1024082	14584000.72359	4250.5244637019	4250.5244637019	99.5076839026435	95.566722022476	307258.6805	3.34755677	268765.130194598	2015115.49334925	1166472.2148608	NA	NA	NA	NA	NA	0.291451196709457	0.291451196709457	0.00682307178864077	0.00655284676912381	0.0210682024996749	1.14322375182201
1024086	1099512.57092	404.421355555183	404.421355555183	8.28755187047919	7.17966563479457	41457.65175	1.834069273	60824.2789735032	2009466.48051249	1165180.76881371	NA	NA	NA	NA	NA	0.36781876465204	0.36781876465204	0.00753747805133752	0.00652986225413239	0.037705482271395	0.681597093293291
1024098	482432.98884	159.50578247583	159.50578247583	8.66505253422208	7.30678805510564	94617.74767	7.538954548	35277.0930523028	2030782.55515183	1170950.17080003	NA	NA	NA	NA	NA	0.330627851257349	0.330627851257349	0.0179611526049597	0.0151457056713196	0.196126197541977	2.68212994561987
1024100	8437090.64368	2648.75820621842	2648.75820621842	113.995098444526	82.0461057589268	8850591.115	21.72325236	1099688.75592342	2028482.29406431	1169832.79820618	NA	NA	NA	NA	NA	0.313942129826771	0.313942129826771	0.0135111856988187	0.00972445469936789	1.04900984104393	8.04826917373368
1024102	138140.54187	42.762028795272	42.762028795272	2.09878310431689	1.51426640905908	10657.78778	1.329319973	21250.4334426712	2015777.96491311	1166491.15190441	NA	NA	NA	NA	NA	0.309554517568883	0.309554517568883	0.0151931002724167	0.0109617813030161	0.0771517733731617	0.50153272443841
1024108	260151.73009	73.09498911344	73.09498911344	2.26034242956192	1.93571813968124	3416.030341	0.533069687	16286.7517003167	2014502.20474745	1165787.25114201	NA	NA	NA	NA	NA	0.280970605454565	0.280970605454565	0.00868855428630034	0.00744072752855257	0.0131309153309041	0.20974288819873
1024136	633897.00234	158.6695024698	158.6695024698	9.4514292586069	8.90654571476393	6509.129413	1.166635149	15823.9083790616	2020176.82910369	1165587.40442193	NA	NA	NA	NA	NA	0.250308018312248	0.250308018312248	0.0149100393655711	0.0140504619549956	0.0102684338133354	0.411347769278858
1024138	762225.89307	208.712696249772	208.712696249772	13.6840301769609	10.0903851580564	190292.9193	4.735729094	100809.441883642	2021784.8276402	1165526.37790069	NA	NA	NA	NA	NA	0.273820002898543	0.273820002898543	0.0179527228100925	0.0132380508846473	0.249654231153919	1.88764976518413
1024142	933322.14478	297.58694507472	297.58694507472	15.493094796052	10.0087574869196	684195.3135	9.44573445	187317.114649573	2027509.44133892	1166703.96013798	NA	NA	NA	NA	NA	0.318846977690502	0.318846977690502	0.016599943420076	0.0107237972900331	0.733075195233128	3.65260438043779
1024146	28095832.82206	7345.83090593397	7345.83090593398	333.309307564894	316.790493157918	1562093.095	9.317761247	533248.435727831	2019810.29503362	1164061.14030854	NA	NA	NA	NA	NA	0.261456243438573	0.261456243438573	0.0118633004999656	0.0112753551448094	0.0555987467925667	2.92939086238087
1024152	37570733.44001	9379.16922536029	9379.16922536029	381.009328955777	346.191189579331	3003847.278	7.775016499	1410484.04008986	2017723.57549439	1162375.62830684	NA	NA	NA	NA	NA	0.249640301548444	0.249640301548444	0.0101411203367681	0.00921438465214159	0.0799517870151858	2.12965704866014
1024158	1751647.80639	500.74505559456	500.74505559456	20.043880857831	16.6751331764645	123077.8601	3.083827553	136510.64232087	2026821.11718207	1165493.45038752	NA	NA	NA	NA	NA	0.285870854727671	0.285870854727671	0.011442871554836	0.00951968376041903	0.0702640448901958	0.901599010945271
1024170	23345054.57349	6015.67564007376	6015.67564007376	277.179264283809	274.811106776451	24765.64639	0.854610107	72051.9977052853	2021085.28254107	1163475.63782026	NA	NA	NA	NA	NA	0.257685224985723	0.257685224985723	0.011873146983283	0.0117717054766931	0.00106085193812839	0.343719080368862
1024186	1794424.1033	439.281486005319	439.281486005319	17.7753902010561	16.0419273308093	18571.28998	0.694370737	73162.8378198983	2016647.84085456	1160429.80450283	NA	NA	NA	NA	NA	0.2448036031156	0.2448036031156	0.00990590249449203	0.00893987508377073	0.0103494430028257	0.253835014242013
1024188	1548292.84738	454.613057598311	454.613057598311	15.6636052460403	9.67872687064147	355301.9496	3.09730311	355798.882232312	2020386.60488496	1161129.64215943	NA	NA	NA	NA	NA	0.293622138969124	0.293622138969124	0.0101166941851769	0.00625122494560359	0.229479810748488	0.998603332789595
1024200	405298.04108	109.69728024192	109.69728024192	7.17094150419687	5.27735175456181	61500.86773	2.999558681	55866.8758418199	2016366.65076102	1159430.39727207	NA	NA	NA	NA	NA	0.270658303577311	0.270658303577311	0.0176930080517745	0.0130209160165177	0.151742326624916	1.10084673258143
1024218	938933.90882	244.67214664704	244.67214664704	14.0013378654345	11.2672935676834	63553.86287	1.899573469	86843.7443013694	2018634.72712312	1159065.94248707	NA	NA	NA	NA	NA	0.260585057530333	0.260585057530333	0.0149119525175426	0.0120000922981294	0.067687259212814	0.731818548143805
1024220	476124.22226	150.796128548739	150.796128548739	2.60670591997131	2.36583353659958	5734.456554	0.857904125	18579.2574457148	2028707.57439972	1162112.39708218	NA	NA	NA	NA	NA	0.316715935671076	0.316715935671076	0.00547484416482355	0.00496894177189678	0.0120440344891098	0.308648317660436
1024230	360421.80062	120.178750353592	120.178750353592	3.84619968749718	2.47912076027427	67369.56115	2.365950243	75774.6208975249	2028129.25989835	1161221.89502625	NA	NA	NA	NA	NA	0.33343918194421	0.33343918194421	0.0106713846967107	0.00687838736727265	0.186918663172179	0.889078168284185
1024266	146674453.31523	42309.8957648489	42309.8957648489	1545.20941262024	1322.25149483386	40156838.65	15.29240567	8651383.11875161	2024694.87769784	1153483.58631984	NA	NA	NA	NA	NA	0.288461247398804	0.288461247398804	0.0105349594131386	0.00901487249447661	0.273782091852735	4.64166689866748
1024344	12880732.04222	3376.66216825668	3376.66216825668	129.344080267466	125.174970535575	57442.95942	1.199235185	158058.716431291	2022077.78801801	1152494.30511574	NA	NA	NA	NA	NA	0.262148312470811	0.262148312470811	0.0100416715326044	0.00971800128480905	0.00445960363368445	0.36342797611526
1024350	15048204.41523	3996.9073444185	3996.9073444185	153.018336716448	141.973416377203	916335.8887	6.669698292	434052.524994654	2023555.34810616	1152421.8365726	NA	NA	NA	NA	NA	0.265606927852024	0.265606927852024	0.0101685445315709	0.00943457521307422	0.0608933706251753	2.11111751673668
1024426	19608254.17388	5313.64565893922	5313.64565893923	204.736730005059	183.1198516801	2671504.411	7.688450823	853816.262643834	2026924.40679209	1145932.17347155	NA	NA	NA	NA	NA	0.270990247873137	0.270990247873138	0.0104413543495263	0.0093389166652089	0.136243868898777	3.12889848540447
1024442	8021266.07706	2082.99946743479	2082.99946743479	67.0233130260807	63.5477214032919	539309.8345	8.656968308	162669.775493112	2024595.07363719	1144483.78235685	NA	NA	NA	NA	NA	0.259684624275456	0.259684624275456	0.00835570250159891	0.00792240536503731	0.0672350012228582	3.31536594837703
1024454	2287383.61768	741.256197653882	741.256197653883	34.9254041099392	24.8431186812934	1431836.76	11.75968308	340954.377449652	2025834.94486751	1143705.71203849	NA	NA	NA	NA	NA	0.324062912720214	0.324062912720215	0.0152687130571315	0.0108609323286536	0.62597141508439	4.19949663268786
1025388	894057.66836	414.124826893799	414.124826893799	14.1341080549992	9.29563838364175	113216.6941	1.818246497	170368.220071559	1987896.27402542	1164312.10913987	NA	NA	NA	NA	NA	0.463196996736734	0.463196996736734	0.015808944495634	0.0103971351207054	0.126632428876403	0.664541157103399
1025394	5890261.23438	2136.89114938656	2136.89114938656	37.5097329031715	29.038011608632	2037725.01	8.824500133	635363.978191637	1994148.2637693	1164618.4610957	NA	NA	NA	NA	NA	0.362783765330144	0.362783765330144	0.00636809326626066	0.00492983425576175	0.345948155593898	3.20717742891207
1025402	66608.42222	32.7021122147999	32.7021122147999	1.54355574987551	0.932666192099753	44902.69792	7.160015073	18512.8699848935	1998831.17220016	1166092.71202942	NA	NA	NA	NA	NA	0.490960619165975	0.490960619165975	0.0231735822352513	0.0140022261602183	0.674129433237309	2.42548551124923
1025436	387774.68235	246.513198838285	246.513198838285	8.3804643366233	7.70612607622022	7720.434039	1.720502576	12380.0354452564	1969603.75743393	1154067.93368111	NA	NA	NA	NA	NA	0.6357124641154	0.6357124641154	0.0216116851307461	0.0198726900619695	0.019909587681724	0.623619703928894
1025438	36458.5944	23.4336720588	23.4336720588	0.852026773857276	0.581444438146121	12404.32483	2.599044867	13483.1989942321	1970209.94219917	1154195.43514396	NA	NA	NA	NA	NA	0.642747545385348	0.642747545385348	0.0233697098826519	0.0159480761042757	0.340230473339367	0.9199838135821
1025444	4123878.07942	1352.42360649177	1352.42360649177	28.6358163975636	27.6603849366078	50613.14582	2.436558078	55530.1672387653	2008204.64417864	1163871.75100731	NA	NA	NA	NA	NA	0.327949464180566	0.327949464180566	0.00694390470476544	0.00670737213950275	0.0122731916039376	0.911453149463366
1030519	1060927.22518	325.850261527136	325.850261527136	9.63223250283644	7.19833920191154	207074.3493	4.40322112	131402.933944781	1982222.08475333	1165170.36648592	NA	NA	NA	NA	NA	0.307137241644309	0.307137241644309	0.00907906996278864	0.00678495096653802	0.195182425698301	1.57587310331304
1031359	15573208.17459	3910.00707240106	3910.00707240107	57.3050393600845	55.989811532663	80240.45128	1.820148651	171715.537794564	1982920.10714359	1163144.15216747	NA	NA	NA	NA	NA	0.251072677419212	0.251072677419212	0.00367971960033169	0.00359526507993508	0.00515246764702755	0.467287074370623
1031365	266791.12608	88.60752643284	88.60752643284	4.66685617394621	2.74595280030365	73484.68624	2.608999095	70862.7576694233	1984428.82691214	1162613.94035511	NA	NA	NA	NA	NA	0.332123214646465	0.332123214646465	0.0174925464820251	0.0102925192477363	0.275439019729483	1.03700009224603
1031369	786460.13523	262.860631571414	262.860631571414	10.1043125368674	8.26937399325575	30072.13018	1.286945328	66691.5510231263	1984521.52020208	1161622.34740227	NA	NA	NA	NA	NA	0.334232620060953	0.334232620060953	0.0128478381601788	0.0105146766159195	0.0382373229524284	0.450913642262901
1031373	9070433.61836	3728.77877604626	3728.77877604626	74.8630127243655	64.7151559743727	1388229.832	6.739714782	558017.066496011	1978532.89187938	1158328.21472982	NA	NA	NA	NA	NA	0.411091567717184	0.411091567717184	0.00825352082097055	0.00713473673886758	0.153049996329834	2.48779099305545
1031375	4973032.69953	1084.79173484812	1084.79173484812	13.8902026421164	13.068548842974	86325.3846	2.074028907	112899.397246208	1985053.90057419	1160148.25053845	NA	NA	NA	NA	NA	0.2181348485705	0.2181348485705	0.00279310502893519	0.00262788315150413	0.0173587003777712	0.764622192018827
1031377	2008296.65192	746.259848198663	746.259848198663	7.98203558153071	7.75734262580954	6548.26623	0.801908792	22226.7728373803	1979204.58428213	1158587.88367411	NA	NA	NA	NA	NA	0.371588454068881	0.371588454068881	0.00397453014418941	0.00386264779079986	0.00326060705411207	0.294611650459095
1031379	1767973.7505	630.834552256456	630.834552256456	4.87684247791038	4.23777352116715	169509.3874	4.702581326	99764.0554648703	1979559.35214349	1158419.24710606	NA	NA	NA	NA	NA	0.356812171039332	0.356812171039332	0.00275843602119724	0.00239696631240632	0.0958777738368916	1.69910281423643
1031381	87070897.6863	23172.5494471381	23172.549447138	516.616101116224	401.397179428551	80760731.68	37.03096684	8133444.57048692	1987805.41906928	1154095.16025591	NA	NA	NA	NA	NA	0.266134266016464	0.266134266016463	0.00593328097957017	0.00461000391743645	0.927528414499247	9.92946235510709
1031395	17213004.94517	5551.83044896539	5551.8304489654	120.968884857706	100.858817004285	14679819.13	27.15035329	1276749.62204013	1994938.10926136	1159837.99448892	NA	NA	NA	NA	NA	0.322536969381586	0.322536969381587	0.0070277610006526	0.0058594543675296	0.852833028094794	11.4978057377788
1031397	826162.47222	319.08908418012	319.08908418012	14.4684188200063	10.677898678784	192316.4223	4.285066031	110241.663438014	1990798.50033753	1158793.9271974	NA	NA	NA	NA	NA	0.38623042671339	0.38623042671339	0.0175128008188606	0.0129246958532154	0.232782810605306	1.74449855256524
1031399	8141865.38834	2732.72943507954	2732.72943507955	119.146372904678	109.050215652493	145302.256	1.918462254	280428.736823013	1952717.77599713	1144700.51446203	NA	NA	NA	NA	NA	0.335639230659978	0.335639230659979	0.0146337930218434	0.0133937630323223	0.0178463102826642	0.518143246109991
1031401	138623.08209	54.07728781221	54.07728781221	2.76657482376335	1.87935651781267	31468.36948	3.456280719	24741.3773944131	1983824.25523544	1154633.28539326	NA	NA	NA	NA	NA	0.39010305496671	0.39010305496671	0.0199575336376317	0.0135573130353033	0.227006707725409	1.27189238409604
1031407	771832.01782	292.487194457726	292.487194457726	7.97728422243314	7.24885142297365	19776.83383	1.810850326	27864.0248136286	1985125.28913762	1154305.97328744	NA	NA	NA	NA	NA	0.378951880337695	0.378951880337695	0.0103355186598304	0.00939174749895406	0.0256232358510582	0.709762281733503
1031409	4409479.33815	1455.69925655572	1455.69925655572	67.3912036945401	49.5710434903716	2041836.636	9.108994584	591154.000062735	1951865.70598758	1143730.3657065	NA	NA	NA	NA	NA	0.330129510747738	0.330129510747738	0.0152832564859719	0.0112419266967626	0.463056174985198	3.45398430152433
1031411	39009632.63233	15200.3596761077	15200.3596761077	361.963946740835	335.220530813961	5941975.601	16.95412727	1151119.94311498	1981839.27620713	1151609.26372188	NA	NA	NA	NA	NA	0.389656570708388	0.389656570708387	0.0092788350547257	0.00859327576789689	0.152320726960024	5.16190831071934
1031415	3348561.0489	1067.16045502186	1067.16045502186	35.3701319356179	32.3924242773624	302245.1956	6.975805115	114696.491739279	1992484.76173708	1155507.23889085	NA	NA	NA	NA	NA	0.318692250025551	0.318692250025551	0.0105627854529446	0.00967353552894109	0.0902612170380729	2.63517384897043
1031419	4137809.19429	1366.9607209505	1366.9607209505	57.041392422097	56.0563192788586	14432.36256	1.409502134	27559.5322391982	1950203.29046875	1142371.82696292	NA	NA	NA	NA	NA	0.330358568209682	0.330358568209681	0.0137854090760907	0.013547342723346	0.0034879236529118	0.523679518024356
1031423	3920469.50483	1670.46323077662	1670.46323077662	55.9528187846584	54.0159291643975	64194.77946	3.036704572	53145.254437176	1980049.8644118	1150966.59677952	NA	NA	NA	NA	NA	0.426087546075442	0.426087546075443	0.0142719688842688	0.0137779235619229	0.0163742580782512	1.20791179080506
1031425	10522155.87023	3171.75416707774	3171.75416707774	91.2339863236114	90.215707729836	63568.18666	3.001996017	59446.6098811708	1994459.78431906	1155202.57416014	NA	NA	NA	NA	NA	0.301435770976505	0.301435770976505	0.00867065527718866	0.00857388056615664	0.00604136523389199	1.06933241083163
1031427	30338349.13521	11832.323695674	11832.323695674	339.832053460849	321.501688860362	1692577.165	9.972811772	562126.274624569	1950782.13933565	1141863.60312327	NA	NA	NA	NA	NA	0.390012114467418	0.390012114467418	0.011201402289436	0.0105972044631537	0.0557900219770242	3.01102659919327
1031429	1701794.25292	693.129527762722	693.129527762722	12.2807223866833	9.01827649974525	432964.2924	5.714713963	227997.993526793	1977641.67576288	1149731.76351419	NA	NA	NA	NA	NA	0.407293376724845	0.407293376724845	0.00721633791253649	0.00529927544664778	0.254416355947321	1.89898290639615
1031431	10317353.29056	3841.77594368451	3841.77594368451	126.024886033133	124.561767308279	15552.95468	0.838033602	46417.0125824371	2006909.62375421	1157971.0032833	NA	NA	NA	NA	NA	0.372360607947737	0.372360607947737	0.0122148464324122	0.0120730349926321	0.00150745586023795	0.335070135166019
1031435	32774364.07658	13139.412992998	13139.412992998	370.571977669634	366.291981945508	145621.9598	3.33906179	138625.442468805	1952741.8221327	1141871.99056778	NA	NA	NA	NA	NA	0.400905200244212	0.400905200244212	0.0113067633228142	0.0111761735815724	0.00444316659996033	1.05047065824709
1031437	32040840.39067	12613.2005067492	12613.2005067492	350.941436836026	349.513703213017	45892.06376	2.466191208	50274.2141408941	1952028.75621623	1141721.15757679	NA	NA	NA	NA	NA	0.393660102324347	0.393660102324346	0.0109529410763588	0.0109083812706358	0.00143229900341076	0.912835029730886
1031441	1105508.57995	630.382175925846	630.382175925846	5.56071209533544	4.59382333597034	115484.7642	4.075392281	87391.8396004262	1972685.45959909	1147616.6480908	NA	NA	NA	NA	NA	0.570219161894118	0.570219161894118	0.00503000356233051	0.00415539365255592	0.104463019369079	1.32145935739562
1031451	8639239.25214	2669.77636188627	2669.77636188628	65.2630221156826	40.1045931055911	20117130.48	29.69012742	2019103.94567435	1983388.1200625	1148608.47370261	NA	NA	NA	NA	NA	0.309029103601332	0.309029103601334	0.00755425567124055	0.00464214405170651	2.32857661338837	9.96339516006503
1031453	755809.89533	269.48284095764	269.48284095764	7.97643980048191	5.5171483698112	304882.4485	5.988119518	125374.231200527	1984995.86886366	1150029.86961106	NA	NA	NA	NA	NA	0.356548442436016	0.356548442436016	0.0105535000927704	0.00729965088298072	0.403385097739271	2.43177920678422
1031457	259830.03661	96.91548804864	96.91548804864	3.60815866564515	1.73295379072263	200041.7499	5.143715334	105297.570290506	1954104.97293599	1140826.82806713	NA	NA	NA	NA	NA	0.372995706397518	0.372995706397518	0.0138866110813082	0.00666956681888076	0.76989463000484	1.89977555368185
1031469	16166705.8374	4682.96061931818	4682.96061931818	138.986954530872	137.747850846961	69289.16479	3.240893481	58851.6878555621	1996083.3646971	1152118.26012662	NA	NA	NA	NA	NA	0.289666965330973	0.289666965330973	0.00859711037788166	0.00852046497489276	0.00428591733448299	1.17735221052715
1031471	470199.70067	225.606926475	225.606926475	1.73694173733595	1.17001227240184	50943.03138	1.657293351	82559.3162770486	1972983.79717025	1145433.97134924	NA	NA	NA	NA	NA	0.479810867921708	0.479810867921708	0.00369405113372241	0.00248833053431267	0.108343393897125	0.617047641347317
1031475	52410837.9174	14731.9781325721	14731.9781325721	293.52975987138	291.454068175261	28302.40591	0.680916092	139137.212610819	2001682.81673992	1153318.97510921	NA	NA	NA	NA	NA	0.281086483596958	0.281086483596958	0.00560055460922007	0.00556095036363653	0.000540010559545048	0.203413633052752
1031479	87961157.58441	23436.2303122771	23436.2303122771	417.635091765164	416.487455964882	118201.5725	3.902239895	92218.6274294524	1990410.07393422	1150271.22268294	NA	NA	NA	NA	NA	0.266438402539065	0.266438402539064	0.00474794901788769	0.00473490194311289	0.00134379282567502	1.28175376054501
1031485	2222848.33122	647.306720823413	647.306720823413	22.5123463509931	21.6847735474945	20336.58185	1.691138316	31341.6359653482	1992789.23832196	1150839.15602692	NA	NA	NA	NA	NA	0.291205977363351	0.291205977363351	0.0101277023874307	0.00975539952183463	0.00914888414309327	0.648867910803522
1031487	17286842.53476	4964.61414349344	4964.61414349344	149.01864836624	148.601940300754	8427.343529	1.145660898	19816.4104036462	1996163.33638155	1151364.94994399	NA	NA	NA	NA	NA	0.287190337594081	0.287190337594081	0.00862035088632274	0.00859624538153503	0.000487500450822901	0.425270942483579
1031489	3026036.52741	790.428091521825	790.428091521825	22.2050401300039	21.2681031328817	77465.6624	4.455353121	49844.3805813661	1989242.85853062	1149052.30037178	NA	NA	NA	NA	NA	0.261209038411164	0.261209038411164	0.00733799474291518	0.00702836959839516	0.0255997116023921	1.5541503675333
1031491	88670295.11735	23581.0738484161	23581.073848416	430.090439455684	429.433086717152	33825.80599	1.813125948	48702.0960801827	1990878.68018081	1149479.16679811	NA	NA	NA	NA	NA	0.26594107775561	0.265941077755609	0.00485044556225379	0.00484303211293954	0.000381478441514529	0.694545177979804
1031497	5354069.69066	1522.56895308255	1522.56895308255	44.7860599704809	44.52403243375	1142.002918	0.297613222	11807.1128356197	1994025.41343282	1150053.61851704	NA	NA	NA	NA	NA	0.284376005739825	0.284376005739825	0.00836486309631134	0.00831592321471286	0.000213296237064711	0.0967216061961234
1031499	5547729.16562	1585.41852150987	1585.41852150987	46.5526819814564	46.0298159372721	3966.091498	0.46904791	22142.5222859706	1994084.31099316	1149772.2464846	NA	NA	NA	NA	NA	0.285777923575454	0.285777923575454	0.00839130400776401	0.00829705534699222	0.000714903590207392	0.179116518289016
1031503	12003822.42353	3737.40756803198	3737.40756803198	88.3452457375004	81.7583813099449	1307005.481	9.489819327	355139.236845394	1983155.95441498	1145768.80197402	NA	NA	NA	NA	NA	0.311351454242265	0.311351454242265	0.00735975946831113	0.00681102888940454	0.108882440516447	3.68026212087906
1031505	1314484.23893	354.686023731293	354.686023731293	8.37357640901842	7.51450406862484	58553.43706	2.523700118	76122.4888639124	1999277.82551835	1150591.37744366	NA	NA	NA	NA	NA	0.269829042621317	0.269829042621317	0.00637023720865195	0.00571669392912744	0.0445447996452684	0.769200244682995
1031511	1440570.21123	503.71114600099	503.71114600099	6.49819156625242	4.82563628093221	80832.94803	1.212235959	188431.318427506	1980301.50715179	1144796.22066832	NA	NA	NA	NA	NA	0.349660948195581	0.349660948195581	0.00451084682689925	0.00334980984842935	0.056111772546638	0.428978307345965
1031525	4085560.81158	1056.01106103664	1056.01106103664	20.6331779395778	16.0673364626563	540374.0796	3.827882721	429755.681333501	1995588.94203436	1148188.051828	NA	NA	NA	NA	NA	0.258473954920341	0.258473954920341	0.00505026822293177	0.00393271259532241	0.13226435843725	1.25739833833786
1031527	6807874.01422	2211.63061617613	2211.63061617613	44.5970102613915	43.7405087818252	0	0	46174.2782960456	1982156.59351872	1144199.63767217	NA	NA	NA	NA	NA	0.324863622851505	0.324863622851505	0.00655079840905386	0.00642498799044487	0	0
1031531	2172699.89206	621.204673080584	621.204673080584	17.0368926272586	12.1552999038138	519345.186	4.03136134	322601.905049613	1990013.62158336	1146312.3743864	NA	NA	NA	NA	NA	0.285913703660013	0.285913703660013	0.00784134646921045	0.00559455999801657	0.239032177383501	1.60986397746203
1031533	13089823.86829	4056.91396834079	4056.9139683408	87.7257863387201	87.0968217161693	0	0	37240.4663138092	1982915.02783673	1144268.79863582	NA	NA	NA	NA	NA	0.309928843135058	0.309928843135059	0.00670183092006571	0.00665378102811304	0	0
1031537	9911930.14646	2011.4089749571	2011.4089749571	26.0752731282573	25.3138974489135	80247.66066	2.036131672	111657.57906391	1986987.91264182	1144668.55191896	NA	NA	NA	NA	NA	0.202928082143059	0.202928082143059	0.00263069581231562	0.00255388174400666	0.0080960680184636	0.718694255533414
1031539	2916669.68014	936.265502005677	936.265502005677	18.3308113431744	15.7633167740217	175017.5903	3.056949814	176619.92471056	1980641.63912135	1142186.00684421	NA	NA	NA	NA	NA	0.321004983313961	0.321004983313961	0.00628484310993164	0.005404560167151	0.0600059689623815	0.990927782280592
1031547	749536.87247	234.808351986	234.808351986	9.85415642525868	8.4590926494374	31407.14069	1.697469496	46585.5732333882	1982661.43857045	1141888.14674391	NA	NA	NA	NA	NA	0.313271248700841	0.313271248700841	0.0131469935465424	0.0112857591936226	0.0419020622514566	0.674181694248002
1031557	1087395.44984	436.909056701488	436.909056701489	14.8411462404187	13.7104185391623	23570.02782	1.882496612	33634.4458810275	1977818.04396626	1139973.05477706	NA	NA	NA	NA	NA	0.401794082149024	0.401794082149025	0.013648343151153	0.0126084935716621	0.0216756726575121	0.700770510784462
1031561	532894.18555	209.207628105	209.207628105	7.90199450313254	6.29788244984891	101912.0788	5.178271387	49861.275404129	1978546.47192887	1140216.63097324	NA	NA	NA	NA	NA	0.392587560115855	0.392587560115855	0.0148284494697139	0.0118182607741326	0.191242617321517	2.04391239441823
1031563	1070676.32481	392.644457058	392.644457058	16.0155927873294	12.5943003401922	161508.2871	3.451632241	111634.575181074	1981207.39500615	1140630.95695673	NA	NA	NA	NA	NA	0.366725636833034	0.366725636833034	0.0149583888391027	0.0117629390398888	0.150846977146582	1.44675864836704
1031575	3655760.45044	1353.29188840095	1353.29188840094	39.9095595949946	35.382084216566	334063.5808	5.870105447	172712.202504806	1979716.62523472	1139461.2604279	NA	NA	NA	NA	NA	0.370180679710036	0.370180679710034	0.0109168968087587	0.00967844712371881	0.0913800522022149	1.93422106808408
1031577	1331900.3665	497.671857208297	497.671857208297	17.8725793707307	17.0060508265303	3669.894969	0.40635031	27174.1912816102	1980548.47562784	1139837.89141754	NA	NA	NA	NA	NA	0.37365546982774	0.37365546982774	0.013418856109858	0.0127682604902491	0.00275538250555771	0.135050752052502
1031603	2817051.9325	882.746647623145	882.746647623146	41.5757286937723	35.0599883200973	421907.7382	6.243429473	195256.805472648	1992348.88459111	1142037.9210877	NA	NA	NA	NA	NA	0.31335831527953	0.313358315279531	0.0147585950454509	0.01244563080844	0.149769243986062	2.16078378000045
1031607	743960.85215	226.09861742941	226.09861742941	9.94319041166848	8.72139760103334	30113.90332	2.223732247	39022.7101683756	1993325.14998385	1142305.02167854	NA	NA	NA	NA	NA	0.303911982432946	0.303911982432946	0.0133652064929671	0.0117229254413442	0.0404778063697474	0.771701995839455
1031613	4309870.52644	1339.71027174036	1339.71027174035	55.5302645949738	50.1876445324991	326240.6419	4.946266947	172270.165141108	1993493.36643777	1141769.42089525	NA	NA	NA	NA	NA	0.310846987982948	0.310846987982946	0.0128844391622229	0.0116448149021207	0.0756961583645248	1.89377331607463
1031617	243807.91412	138.69978334144	138.69978334144	4.73524574469376	3.46186739807504	36861.57669	3.164043006	32437.6653121727	1960460.99662534	1132189.55422039	NA	NA	NA	NA	NA	0.5688895860582	0.5688895860582	0.0194220346036967	0.0141991592462054	0.151191058842565	1.13638192931743
1031631	38124957.69047	12884.3500787201	12884.35007872	328.039311688907	299.552350522255	6568204.191	15.32254533	1341969.14127799	1975928.09685862	1135009.18365576	NA	NA	NA	NA	NA	0.337950541042586	0.337950541042585	0.00860431936350465	0.00785711955287319	0.172280956855772	4.8944524795443
1031633	1227412.53701	515.054247817158	515.054247817158	16.8361840201016	10.7055128141207	1000368.879	11.75738433	263878.282546358	1965086.80183082	1132248.48505203	NA	NA	NA	NA	NA	0.419626028158259	0.419626028158259	0.0137168095586793	0.00872201683730519	0.815022536299749	3.79102391203511
1031645	183901.4394	55.5077690057999	55.5077690057999	3.02492281168517	2.20953132617333	85848.11594	5.10402461	48750.4396231236	2004423.97043048	1143270.43505226	NA	NA	NA	NA	NA	0.301834336843151	0.301834336843151	0.0164486086762253	0.01201475819538	0.466815899973864	1.76097111336161
1031651	2627574.47278	747.718823680857	747.718823680857	28.3942384365592	23.9344617976885	258566.3361	3.812485215	182161.875063227	1973656.46324722	1134002.05833294	NA	NA	NA	NA	NA	0.284566177448726	0.284566177448726	0.0108062544870585	0.0091089565854876	0.0984049505650868	1.41943167861142
1031655	153948.20204	53.1360305434	53.1360305434	1.96214037435187	0.985069681672501	77697.21608	3.373186546	57765.8459838939	1972121.62526242	1133420.21208707	NA	NA	NA	NA	NA	0.345155252476374	0.345155252476374	0.0127454582018571	0.00639870858262153	0.504697132219915	1.34503727516885
1031659	1262244.79215	328.248720316529	328.248720316529	16.567840002131	15.4688133083207	23238.00382	2.073456096	33210.5952359059	2004581.69705939	1142161.07656159	NA	NA	NA	NA	NA	0.260051554467037	0.260051554467037	0.013125694877228	0.0122550026781829	0.01841006115812	0.699716571019963
1031661	38434248.09963	13004.5527962274	13004.5527962274	305.772457331311	304.658123079161	64431.78153	3.734654198	50932.742537497	1976941.75360593	1133845.87258843	NA	NA	NA	NA	NA	0.338358454743716	0.338358454743716	0.00795572887333926	0.00792673561063092	0.0016764158196351	1.2650365623364
1031667	504334.95327	473.225395586639	473.225395586639	19.0919146816408	13.8864467627891	34433.51984	1.318878577	72532.6248908895	1975066.42572934	1132986.91965136	NA	NA	NA	NA	NA	0.938315681906136	0.938315681906136	0.037855624635677	0.0275341748033769	0.0682751009358769	0.47473147279308
1031669	934482805.91991	312185.575068207	312185.575068207	8998.77541419259	7575.80628014519	634974230.2	35.67110033	71153592.8541064	1992605.21786121	1132036.36540416	NA	NA	NA	NA	NA	0.33407310770249	0.33407310770249	0.00962968538017577	0.00810695095956049	0.679492684271411	8.92399392258313
1031671	4683249.42556	1320.3165742808	1320.3165742808	75.2547343209298	63.7415857619263	644452.3273	5.57398362	312134.965721323	2003975.24089424	1140524.92067603	NA	NA	NA	NA	NA	0.28192318074601	0.28192318074601	0.0160689144400912	0.0136105468596314	0.1376079445572	2.06465919577678
1031673	10600175.47506	2795.28369788382	2795.28369788382	83.0269199286383	48.2641084252971	23154952.02	24.65374222	2835693.0310553	1994738.40332843	1137017.17001535	NA	NA	NA	NA	NA	0.263701643851136	0.263701643851136	0.00783259863235126	0.00455314240210952	2.18439327485463	8.16553546749132
1031679	28810707.22206	5858.43698337003	5858.43698337004	187.8280698764	184.148134933812	17932.9594	0.279783468	213987.590686567	2002271.619324	1139380.79706381	NA	NA	NA	NA	NA	0.203342352487769	0.203342352487769	0.00651938421464998	0.00639165618235196	0.000622440791257944	0.0838037352655035
1031683	3269147.43899	1078.61708637726	1078.61708637726	36.2885593564466	28.3448326345019	1236648.441	10.63077752	341567.1630209	1975093.18180659	1131174.28433371	NA	NA	NA	NA	NA	0.32993834218456	0.32993834218456	0.0111003128594463	0.00867040510208955	0.378278576931379	3.62051325444399
1031699	361192310.12018	141698.582788461	141698.582788461	3942.77282543258	3939.62684059267	59506.5518	2.055680102	108524.752620446	1979285.0170428	1130664.38267003	NA	NA	NA	NA	NA	0.392307861541441	0.392307861541442	0.0109159932671897	0.0109072832676915	0.000164750328655115	0.548322390635781
1031701	2937561.88448	772.732322543179	772.732322543179	21.4982436554908	20.0121622306876	88108.19702	2.851060198	81817.3767797783	1973899.88579985	1128908.69710467	NA	NA	NA	NA	NA	0.263052270192417	0.263052270192417	0.0073183968545726	0.00681250745266601	0.0299936479587039	1.07688855947013
1031703	1662788.91847	478.062450812988	478.062450812988	15.7291905550291	14.6011639756517	16460.26861	1.023920739	46248.308023979	1978131.63443714	1129717.95456964	NA	NA	NA	NA	NA	0.28750639693514	0.28750639693514	0.00945952332272106	0.00878112898965362	0.00989919311294531	0.355910720051977
1031707	366918373.64081	144396.905558525	144396.905558525	4016.98936471845	4005.55872591509	268678.5836	1.773036568	459084.620166155	1981179.75247016	1129218.28313044	NA	NA	NA	NA	NA	0.393539587908129	0.393539587908128	0.0109479100892637	0.0109167570055684	0.000732257098313151	0.585248496241844
1031729	8136298.30395	2333.60251632206	2333.60251632206	74.6982200600181	39.6203439436222	14580943.18	14.58454681	2674392.44038471	2008397.62236191	1132978.68619916	NA	NA	NA	NA	NA	0.286813785476516	0.286813785476516	0.00918086054241075	0.00486957858027248	1.79208561870467	5.45205817957761
1031731	10341033.50506	3968.42417251492	3968.42417251492	67.5652609312033	51.0704292928996	5419571.774	14.85728392	1237385.14699676	1969764.39032305	1121592.69987709	NA	NA	NA	NA	NA	0.38375508314262	0.38375508314262	0.00653370486597329	0.00493861945886842	0.524084151874001	4.37985843547078
1031735	975937.59495	381.414774374362	381.414774374362	15.1252619477088	13.4545203602117	17104.69647	1.048757265	43350.4335436891	1979145.32236193	1123285.7104906	NA	NA	NA	NA	NA	0.390818815002104	0.390818815002104	0.0154981855663463	0.0137862507088899	0.0175264243928182	0.394568060150118
1031741	78010.6689	27.6470045856	27.6470045856	1.72557451428509	1.22912221787171	12561.14094	2.956928369	11379.6429284376	1992453.99664048	1125752.78520738	NA	NA	NA	NA	NA	0.354400301592594	0.354400301592594	0.0221197246301921	0.0157558220587404	0.161018244262228	1.1038255786225
1031755	5356160.69828	1204.38148862304	1204.38148862304	30.9145850714489	29.550610907844	44530.0457	1.644862433	90466.6674160667	1991390.98839633	1122511.89126001	NA	NA	NA	NA	NA	0.224859102716951	0.224859102716951	0.00577178072371435	0.00551712552562761	0.00831379941873285	0.492225998501759
1031773	11413103.83495	3092.35192469299	3092.35192469299	99.013226253203	96.532670290198	11734.67686	0.322389118	127876.870918517	1993964.37452978	1122325.15948622	NA	NA	NA	NA	NA	0.270947497666969	0.270947497666969	0.00867539870705441	0.00845805590540489	0.00102817577319022	0.0917654363585213
1031803	1841114.33755	713.218597179781	713.218597179781	26.5844953491203	20.7198956897959	402938.0956	5.605543495	194057.657275142	1972046.75288024	1107759.0493758	NA	NA	NA	NA	NA	0.387384195882626	0.387384195882626	0.0144393505644504	0.0112539972489531	0.21885555252163	2.07638338655558
1031813	1692045.15329	505.206956081519	505.206956081519	22.0968301782849	20.0049295734214	50245.62413	1.857787098	69529.2631368947	1974182.67716018	1107331.47255583	NA	NA	NA	NA	NA	0.298577703496386	0.298577703496386	0.0130592438005097	0.0118229289180161	0.0296952028923713	0.722654345280094
1031815	1823698.20998	644.02849451075	644.02849451075	22.9067724992143	11.5486958118265	1462545.953	6.00836273	668920.823438829	1972058.14491924	1106352.68133055	NA	NA	NA	NA	NA	0.353144226926566	0.353144226926566	0.012560615771765	0.00633256958230669	0.801967093566451	2.18642610867046
1031817	1519286.8186	459.54944077368	459.54944077368	17.7674210859985	17.112225339451	7020.762244	0.777514394	23553.4825984829	1980506.55176229	1109026.36952432	NA	NA	NA	NA	NA	0.30247708013234	0.30247708013234	0.0116945798966195	0.0112633277205812	0.00462109073681659	0.298077459018829
1031819	8084049.92124	2985.10480341524	2985.10480341524	102.750311551424	97.6535867642698	207509.6949	3.838256806	157387.939574019	1974528.03661761	1106751.61951568	NA	NA	NA	NA	NA	0.36925858109463	0.36925858109463	0.012710251984152	0.0120797852209813	0.0256690269013295	1.31845994973718
1031829	172749.39876	58.80322177821	58.80322177821	0.816322022099263	0.414774147023512	14787.19582	0.535723265	64024.3566012497	1974154.48940753	1105642.77945341	NA	NA	NA	NA	NA	0.340396100943339	0.340396100943339	0.00472546954118999	0.00240101644347692	0.0855991159803907	0.230962037027505
1031839	609519.7853	220.440714258239	220.440714258239	8.38820101063104	7.02029372683885	27435.59001	1.734108102	45241.9058207869	1978144.88857997	1106719.00582224	NA	NA	NA	NA	NA	0.361662934616208	0.361662934616208	0.0137619831430122	0.0115177454385398	0.0450118120390406	0.606419855933532
1032761	20243214.55189	5734.921047322	5734.92104732201	183.558161682519	152.629109475219	3514786.913	7.55091927	1345877.53514591	1980164.13686527	1102260.85184719	NA	NA	NA	NA	NA	0.28330090720629	0.28330090720629	0.00906763899636587	0.00753976642810264	0.173627904006572	2.61152060363274
1698204	3278369.31875	1243.222342606	1243.222342606	50.5943690980891	34.1553740625176	2461567.078	10.64344292	590919.843121386	2002717.97340887	1268374.25053359	NA	NA	NA	NA	NA	0.379219734486786	0.379219734486786	0.0154327850766307	0.0104184034017072	0.750851059983249	4.16565310279206
1698228	874881.16258	288.50159063376	288.50159063376	14.6090006828676	10.5897149717928	229638.5136	5.090588367	125866.760321588	2012174.21606882	1265915.28117361	NA	NA	NA	NA	NA	0.329760889790994	0.329760889790994	0.0166982686423217	0.0121041753151525	0.262479664006941	1.82445717211816
1698238	45951751.12294	14570.0641393357	14570.0641393356	604.512658031008	538.211502119819	3995996.947	8.11062045	2054539.48779322	2013967.12612724	1261116.82095818	NA	NA	NA	NA	NA	0.317073099137282	0.317073099137281	0.0131553780488949	0.0117125351910938	0.0869607109489484	1.94495991473598
1698248	390276.74275	137.279506223719	137.279506223719	7.0619024628959	5.00884212301346	24138.13481	1.068086182	59018.6234064708	2009207.73856962	1260796.47995607	NA	NA	NA	NA	NA	0.351749133848994	0.351749133848994	0.0180946023407281	0.0128340779102535	0.061848765673086	0.408991830320351
1698254	296610.32449	99.39165095496	99.39165095496	4.43252230937049	3.20253918392059	28624.66867	1.833394914	42587.3802818701	2014244.56723636	1260915.32856089	NA	NA	NA	NA	NA	0.335091676683395	0.335091676683395	0.0149439245481151	0.0107971264635751	0.0965059753709452	0.672139692099958
1698258	2309169.41502	737.692001082845	737.692001082845	30.5175268926464	13.6007344401849	3305582.484	9.399477266	1061543.32132592	2022190.17663064	1262037.93848869	NA	NA	NA	NA	NA	0.319462052582424	0.319462052582424	0.0132158024847138	0.00588988159626525	1.43150280031375	3.11394025810569
1698272	301728655.41133	84617.06532246	84617.0653224601	2662.90567599173	2322.84791245451	181396449.5	27.84444896	20083359.0399514	2014980.83724611	1254550.7406827	NA	NA	NA	NA	NA	0.280440931959566	0.280440931959566	0.00882549810312692	0.00769846638957079	0.601190660040931	9.03217679568205
1698276	23186629.47052	6256.13350433884	6256.13350433884	116.116960635792	95.3051331539105	3805944.165	5.791377889	1882921.83209884	2020221.09462017	1259065.84924563	NA	NA	NA	NA	NA	0.269816426414759	0.269816426414759	0.00500792755512076	0.00411034873676157	0.164143916209942	2.02129695461527
1698278	12662686.41429	3632.69706403078	3632.69706403078	75.4309285569406	38.5279918255827	8137342.026	5.477397712	4508696.87917317	2023758.62190445	1259372.07712236	NA	NA	NA	NA	NA	0.286882020542753	0.286882020542753	0.00595694516069006	0.00304263965520803	0.642623670820507	1.80481017998537
1698314	12487059.64607	3422.30306444543	3422.30306444543	104.605618733948	89.4335493619174	961663.1792	3.368670354	783762.201978227	2013056.97247925	1250443.10767307	NA	NA	NA	NA	NA	0.274067968076257	0.274067968076257	0.00837712173232629	0.007162098355962	0.0770127801465784	1.22698335894835
1698316	46399280.3692	12597.9528429937	12597.9528429937	328.258998009388	237.104327075723	14386121.71	7.178774919	6317796.9761961	2033126.05719646	1255435.99992168	NA	NA	NA	NA	NA	0.271511815328849	0.271511815328849	0.00707465709376146	0.00511008630282796	0.310050535170575	2.27707882418561
1698322	100154064.28674	27870.5381047764	27870.5381047764	936.051744058993	812.063955857123	27813235.42	14.54781258	6576102.51172514	2014315.9880432	1247563.43144501	NA	NA	NA	NA	NA	0.278276656102376	0.278276656102376	0.00934611840992381	0.00810814779849765	0.277704510726305	4.22944067103717
1698324	39687083.35749	11681.1618428448	11681.1618428447	384.906479440729	367.372656167583	136541.1738	0.664962857	702052.954526402	1990364.71408108	1241983.27694018	NA	NA	NA	NA	NA	0.294331577294914	0.294331577294912	0.00969853279399749	0.00925673103408467	0.00344044364686807	0.194488425580531
1698326	11527617.7779	3250.82960784229	3250.82960784229	81.4379499918668	47.4657607099036	6044609.216	5.395733144	3075264.41974317	2028828.52140262	1253231.60240903	NA	NA	NA	NA	NA	0.28200359089582	0.28200359089582	0.00706459491986231	0.00411756892225399	0.524358920677291	1.96555755569949
1698330	6962626.44996	2032.56810505881	2032.56810505881	72.5825697462707	71.0491170467698	7957.515227	0.394303574	56270.9001544418	2010228.52852863	1248323.86403057	NA	NA	NA	NA	NA	0.291925485255709	0.291925485255709	0.0104245962738225	0.010204355720847	0.00114288986838375	0.141414393677011
1698340	26672491.08387	6809.28089609788	6809.28089609788	176.689808378895	173.675406056961	3901.084114	0.071133918	175962.16862878	2023110.92752002	1250161.70442591	NA	NA	NA	NA	NA	0.255292273776998	0.255292273776998	0.00662442093703603	0.00651140553429559	0.0001462587090847	0.0221700161142589
1698346	9055179.98585	2670.09014781682	2670.09014781682	102.437271152447	100.57965806265	42165.7783	1.682703266	64604.5266508766	2011082.12622413	1246632.3584659	NA	NA	NA	NA	NA	0.294868810116333	0.294868810116333	0.0113125604695345	0.0111074167735837	0.00465653674094717	0.652675292055992
1698350	1329559.15284	462.63529224876	462.63529224876	17.8583371544522	14.4796153356873	36599.50707	0.988437582	114278.861504584	2032856.13067942	1252629.96570792	NA	NA	NA	NA	NA	0.34796142109251	0.34796142109251	0.0134317733184763	0.0108905386456542	0.0275275507613345	0.320264890532987
1698354	57078681.79964	16164.9376312903	16164.9376312903	583.073521103862	568.44566247966	452934.9169	3.044830112	549860.89484488	2011024.64383082	1245280.46063153	NA	NA	NA	NA	NA	0.283204466564823	0.283204466564823	0.010215259055046	0.0099589837143584	0.00793527290083382	0.823726366334483
1698358	2344287.61992	795.4021377075	795.4021377075	31.2803176032825	30.1879134275296	13582.25635	1.110280603	31210.2950588301	2004262.77578489	1243838.9282765	NA	NA	NA	NA	NA	0.339293750028268	0.339293750028268	0.0133432081189551	0.0128772225604978	0.00579376704231518	0.435185131201035
1698366	12116942.3614	3611.3142609078	3611.3142609078	107.216863912932	102.599156906111	56255.35461	0.730596657	208183.85207832	2024053.10833281	1247435.6916971	NA	NA	NA	NA	NA	0.298038412100736	0.298038412100736	0.00884850820570746	0.00846741313493024	0.00464270217123491	0.270219587390651
1698372	50793202.25322	13264.1258018125	13264.1258018124	326.765491520032	287.17712982967	4512206.957	5.767169604	2474664.14035666	2040007.4389986	1250704.60689749	NA	NA	NA	NA	NA	0.261139782754524	0.261139782754523	0.00643325242403508	0.00565384967063116	0.0888348589345723	1.82336135373493
1698376	247176.75973	91.7763891744	91.7763891744	4.80535487286993	3.31159563127388	28820.99309	1.900134049	42381.0938664517	2008649.53680956	1239719.21842835	NA	NA	NA	NA	NA	0.371298617534475	0.371298617534475	0.0194409655588939	0.0133976820267862	0.116600739978476	0.68004363409823
1698378	8896468.93312	3044.9130000852	3044.9130000852	101.710251689895	85.4393836602718	1890530.016	7.49399611	630488.407969384	2002442.77547111	1236953.42205865	NA	NA	NA	NA	NA	0.342260847868475	0.342260847868475	0.0114326540624726	0.00960374102383429	0.212503413456758	2.99851669293784
1698382	669980.28768	206.867963061136	206.867963061136	5.80135089685041	4.91271707324493	6913.305713	0.369143847	46516.4934732175	2022157.79686377	1242791.33639219	NA	NA	NA	NA	NA	0.308767238178717	0.308767238178717	0.00865898744116676	0.00733262927817866	0.0103186703252708	0.148620525684732
1698384	1655443.58401	592.404250970393	592.404250970393	28.4341842799553	25.4528840894382	12477.18343	0.504553299	72225.4201086388	2008890.33891824	1238556.83600355	NA	NA	NA	NA	NA	0.357852273972034	0.357852273972034	0.0171761723290375	0.0153752651768316	0.00753706351005715	0.172753352091719
1698402	1615768.05481	599.820727035599	599.820727035599	22.5256157055849	13.08458868697	810127.3508	5.475830066	432923.81154423	2056582.78096927	1250698.00368168	NA	NA	NA	NA	NA	0.371229475202202	0.371229475202202	0.0139411196047156	0.00809806125824701	0.501388394447038	1.87129312178578
1698412	8615469.67834	2448.90222574507	2448.90222574507	81.0999115261706	50.3399077567051	4069406.907	6.008069281	1954627.64451632	2040561.614992	1243576.89354535	NA	NA	NA	NA	NA	0.284244773317677	0.284244773317677	0.00941328964688512	0.00584296731764535	0.472337209569761	2.08193459169405
1698422	21190342.70852	6254.67115565805	6254.67115565806	136.300509862583	79.0118924208234	23003113.1	11.76091166	5708303.15739013	2058019.12828725	1247849.1144378	NA	NA	NA	NA	NA	0.295166116079059	0.295166116079059	0.0064321994097708	0.00372867459048008	1.08554700678584	4.02976374340236
1698444	16155705.70757	5132.49832059353	5132.49832059353	178.760493464941	153.261059363029	2550491.88	7.386736838	997900.05824292	2005481.4555734	1230807.98670229	NA	NA	NA	NA	NA	0.317689515611108	0.317689515611108	0.0110648520529301	0.00948649734881072	0.157869419396822	2.55585903511304
1698450	570460.83527	220.983504378	220.983504378	7.39670801185083	4.6503080033674	28878.56465	0.566155874	127502.707653031	2001360.50204497	1229357.84466746	NA	NA	NA	NA	NA	0.387377170727957	0.387377170727957	0.0129661977729811	0.00815184446652924	0.0506232204991456	0.226493736341554
1698460	9328378.17374	2750.11060247372	2750.11060247372	85.5320370359584	84.0041690092072	2791.518099	0.14166133	64150.5557352079	2054045.23020928	1242875.702474	NA	NA	NA	NA	NA	0.294811225622849	0.294811225622849	0.00916901474650081	0.00900522764457433	0.000299250099750277	0.0435151039146481
1698462	522975.30325	170.65046695676	170.65046695676	4.7857021064599	2.68370149242073	69778.34771	1.331154413	150075.136632984	2020165.04524788	1232985.42567862	NA	NA	NA	NA	NA	0.326306932461748	0.326306932461748	0.00915091415735969	0.00513160272720915	0.133425703424935	0.464956083169501
1698466	21916914.24089	5920.92891437963	5920.92891437962	211.819486705525	209.869897371663	2266.327015	0.084867529	78092.0143976109	2042500.14636239	1239142.18341897	NA	NA	NA	NA	NA	0.270153400670476	0.270153400670476	0.00966465828069615	0.00957570463911897	0.00010340538773345	0.0290212390150527
1698978	116098372.6983	35587.744005852	35587.744005852	1204.39597985137	1090.47722719875	14392555.51	10.39952182	4318926.65478599	1989122.88491214	1235912.00097497	NA	NA	NA	NA	NA	0.306530945944715	0.306530945944715	0.0103739264544318	0.00939270036137826	0.123968623982365	3.33243804778462
1698982	278398.89915	104.605356861319	104.605356861319	4.48647162118033	3.90806147679234	5463.51813	0.950734727	15951.4486107386	1973319.31465578	1229564.3072098	NA	NA	NA	NA	NA	0.375739118152756	0.375739118152756	0.0161152635117391	0.014037632651294	0.0196247835270939	0.342509214261703
1698986	7509013.88981	3017.85456805628	3017.85456805629	87.3376113403664	81.106802375313	216339.936	2.961307354	212250.738778802	1970256.10285825	1226938.89580771	NA	NA	NA	NA	NA	0.401897587664822	0.401897587664823	0.011631036061724	0.0108012588024877	0.0288106986049901	1.019265879802
1699004	1278820.9423	454.997397381323	454.997397381323	8.78409955780638	6.33478154317685	378165.2105	5.238800461	184177.67649202	1987955.31764188	1225617.03484575	NA	NA	NA	NA	NA	0.355794452789454	0.355794452789454	0.00686890499463349	0.00495361104407904	0.295713964317677	2.05326301049511
1699016	1505838.24395	537.62022885872	537.62022885872	14.9606871253509	13.5832867344663	38026.70851	1.649558952	56983.3685114244	1989589.38632101	1223913.32204435	NA	NA	NA	NA	NA	0.357023890858606	0.357023890858606	0.00993512230510707	0.00902041556524402	0.0252528508043807	0.667329950885163
1699230	1488922.52846	599.389495484712	599.389495484712	26.2502047762186	23.8372780730743	48554.08848	2.169249316	62354.9942740972	2079337.81291766	1240899.74034248	NA	NA	NA	NA	NA	0.402565938809901	0.402565938809901	0.0176303362159275	0.0160097504184649	0.0326102181624048	0.77867200607169
1699236	5194643.76353	2262.22017955052	2262.22017955052	38.8133385145902	38.1933089895771	39939.19181	3.121971979	34033.1927456333	2076706.76222489	1239616.12928514	NA	NA	NA	NA	NA	0.435490917670404	0.435490917670404	0.00747179985412798	0.00735244046140769	0.0076885333486005	1.17353643863239
1699260	446215.66455	127.5075225816	127.5075225816	7.1805192865669	6.14566567737525	9647.128006	0.838196906	28411.9311594316	2084874.72002832	1240252.74860062	NA	NA	NA	NA	NA	0.285753129510119	0.285753129510119	0.0160920376782566	0.0137728595511613	0.0216198774996592	0.339544959188653
1699270	208144.61749	59.96804760352	59.96804760352	3.02105462710255	2.27823357786291	6788.212354	0.748996713	26484.8674824947	2085240.11060545	1237785.65356204	NA	NA	NA	NA	NA	0.288107606752796	0.288107606752796	0.0145142097044508	0.0109454359441813	0.0326129612951732	0.256305316931893
1699294	7648217.80735	2035.79824325579	2035.601023817	72.2360877673074	72.0071807693725	3554.591323	0.971617869	9278.10764685945	2091847.11778586	1235384.16044085	NA	NA	NA	NA	NA	0.266179428271429	0.266153641945287	0.00944482617870636	0.00941489672275978	0.000464760734139136	0.383115982083178
1699302	487848.16242	147.73446883216	147.73446883216	7.15795198245402	4.96328842097636	90140.08016	2.699913748	80197.8150251915	2079414.78948897	1230896.77078761	NA	NA	NA	NA	NA	0.302828790210697	0.302828790210697	0.0146724996296933	0.010173838508186	0.184770769070554	1.12397177069831
1699304	503459.23213	138.3431339808	138.3431339808	8.07463825114271	5.11794764332139	74387.19427	1.994927393	113635.712013295	2082161.00079904	1231544.98255174	NA	NA	NA	NA	NA	0.27478517653854	0.27478517653854	0.0160383159863433	0.0101655651872124	0.147752170429546	0.654611063301092
1699306	7695051.01648	2436.04029576611	2436.04029576611	129.863091447976	119.131270683809	335285.0207	3.658408571	323997.794442241	2076896.70181255	1230085.81297025	NA	NA	NA	NA	NA	0.316572338578262	0.316572338578263	0.0168761832988315	0.0154815439727005	0.0435715136887256	1.03483735522703
1699310	157406.40695	43.93264078756	43.93264078756	2.82262240403632	2.08440956517845	8507.439124	0.92388286	20981.4800844004	2081354.48082198	1231479.04399069	NA	NA	NA	NA	NA	0.279103256587994	0.279103256587994	0.0179320680697128	0.0132422155207479	0.0540476038354803	0.405473736351194
1699312	113173.55345	60.10640614268	60.10640614268	2.35364641969499	1.32899785524149	9622.774989	0.719854805	33581.3857802277	2080229.25716684	1231074.82383281	NA	NA	NA	NA	NA	0.531099398316895	0.531099398316895	0.02079678818899	0.0117430072196915	0.0850267107080925	0.286550860407487
1699316	462479.05715	203.887385037	203.887385037	7.91634437855137	6.87191973244465	10769.26904	0.953061546	27985.9431712688	2079900.04597564	1230541.27090756	NA	NA	NA	NA	NA	0.440857552109373	0.440857552109373	0.0171171953760142	0.0148588776641962	0.023285960463518	0.384809937406578
1699320	162616.05414	45.08020863864	45.08020863864	3.03586613668423	2.14194960514775	11480.76181	1.115991963	27335.9298914257	2082963.80673302	1231247.11257834	NA	NA	NA	NA	NA	0.277218684692899	0.277218684692899	0.0186689201920407	0.0131718212969532	0.070600420547137	0.419987973908328
1699324	218554.97594	58.36752409432	58.36752409432	4.02197562247626	3.04323792970309	10469.9877	1.119567103	27736.6589642055	2078000.59796135	1229533.39074848	NA	NA	NA	NA	NA	0.267061062523434	0.267061062523434	0.0184025808846394	0.0139243589244042	0.0479055105241545	0.37747832979854
1699328	3147618.79099	885.207785630933	885.207785630933	41.5517507320838	22.9460203641445	1050331.165	3.521097448	952918.350026248	2079680.5273566	1229150.0851374	NA	NA	NA	NA	NA	0.281230938182484	0.281230938182484	0.0132010111424626	0.00728996167827789	0.333690715027675	1.10222577303823
1699330	3587990.35732	890.591505998687	890.591505998688	52.6961499582236	51.9590567802842	7642.419857	1.060663292	18738.1256621895	2086838.00465921	1231720.54541599	NA	NA	NA	NA	NA	0.248214576213048	0.248214576213048	0.0146868148212038	0.0144813813878514	0.00213000011034266	0.40785401884785
1699332	23565200.14497	7290.77251368497	7290.77251368498	366.520994602415	318.837354540717	4949048.503	8.686747279	1519551.14757006	2081565.42896837	1229292.53465646	NA	NA	NA	NA	NA	0.309387251915244	0.309387251915244	0.0155534853235969	0.013530008341931	0.210015127075268	3.25691472176774
1699336	777953.12987	182.17224791758	182.17224791758	7.63744019451798	5.49674342858702	216706.255	5.7258705	113316.410639265	2084721.53834805	1229590.46448843	NA	NA	NA	NA	NA	0.234168667652281	0.234168667652281	0.00981735261582434	0.00706564858156115	0.278559525862712	1.91239957017231
1699340	29840930.59176	7258.13101966655	7258.13101966656	292.072552916198	286.455900015305	37915.6918	0.612513831	219472.347664721	2091005.80327168	1231161.47904367	NA	NA	NA	NA	NA	0.243227368441075	0.243227368441075	0.00978764894808099	0.0095994291845042	0.00127059347842422	0.172758400789161
1699342	68297.31299	18.82998365976	18.82998365976	1.09838001131686	0.642412766787143	3570.422166	0.494382638	17930.4421610856	2089724.26418388	1231030.2547724	NA	NA	NA	NA	NA	0.275706068590386	0.275706068590386	0.0160823312547843	0.00940612066072357	0.0522776374309598	0.199126275522021
1699346	2810680.61441	666.669989903496	666.669989903496	29.6333563422304	18.2046783362607	1874001.863	8.288702677	652468.017729373	2074154.16677005	1225977.89001344	NA	NA	NA	NA	NA	0.237191656172375	0.237191656172375	0.010543124747189	0.00647696442026449	0.666743084714867	2.87217428606177
1699352	12977517.10005	4117.44455099413	4117.44455099413	152.571409557613	137.380793383629	393017.1243	2.149048136	488958.433556899	2077690.60305693	1226415.17753294	NA	NA	NA	NA	NA	0.317275216765329	0.317275216765329	0.0117565947616456	0.0105860614418377	0.030284462063894	0.803784324653162
1699356	8886710.89756	2463.74835664127	2463.74835664127	97.7089314446204	88.2104004226698	134591.1083	1.132857785	364009.130201636	2079012.65177946	1226610.077282	NA	NA	NA	NA	NA	0.277239620489706	0.277239620489706	0.0109949488141274	0.00992610218105435	0.015145210624209	0.369746517691592
1699358	141143.01435	37.92348893284	37.92348893284	2.17639259140999	1.17096894086985	24901.12737	1.681488924	43153.8718236536	2091793.58174335	1230507.44633762	NA	NA	NA	NA	NA	0.268688387501765	0.268688387501765	0.0154197683918885	0.00829632940930491	0.176424794983132	0.577031128788568
1699360	685591.35739	192.652761522599	192.652761522599	8.72009384771934	7.71139310921902	4619.126593	0.308735954	35599.0566331925	2080358.93338367	1227108.40333104	NA	NA	NA	NA	NA	0.281002319305796	0.281002319305796	0.0127190836840711	0.0112477980156806	0.00673743410445648	0.129754185359315
1699362	1249555.77155	281.53827736496	281.53827736496	15.7551420580711	10.5686197098937	633431.3477	8.371252357	226599.980954243	2085190.09125272	1228085.36319773	NA	NA	NA	NA	NA	0.225310693428056	0.225310693428056	0.0126085945235784	0.00845790156031527	0.506925230647581	2.79537246663717
1699364	2631801.16767	633.816606825236	633.816606825236	32.9078345484656	27.2177566157838	58619.04466	1.007576778	204525.103541036	2081462.6761797	1226922.04998454	NA	NA	NA	NA	NA	0.240829974015997	0.240829974015997	0.0125039212508594	0.0103418742077238	0.0222733561258721	0.286610512084345
1699370	1139625.96069	261.571884922832	261.571884922832	13.1061715221867	11.5143848312253	43525.56556	1.82786459	58596.8820904149	2076070.71439798	1225261.78272651	NA	NA	NA	NA	NA	0.229524329863862	0.229524329863862	0.0115004150258664	0.0101036526267388	0.0381928519192797	0.742796613185666
1699372	5614203.54889	1598.21085593562	1598.21085593562	67.5705775871813	66.2828655989639	2902.837414	0.242347535	32022.6916758773	2079576.15118536	1226265.90596026	NA	NA	NA	NA	NA	0.284672766496257	0.284672766496257	0.0120356479772702	0.0118062811620125	0.000517052399101904	0.0906493883581533
1699374	614684.75284	145.588035012	145.588035012	9.2024682616064	8.11457704446907	9793.079567	0.854117896	29461.3059907784	2082586.88547149	1227061.36129828	NA	NA	NA	NA	NA	0.236849920775399	0.236849920775399	0.0149710371358467	0.0132012011148441	0.0159318732435667	0.332404801405114
1699376	156763.01999	40.5755702688	40.5755702688	2.30541263217859	1.55844398222057	8995.18219	0.914576716	27676.3506667099	2082433.49499561	1226840.01971286	NA	NA	NA	NA	NA	0.258833813429904	0.258833813429904	0.0147063550595393	0.00994140060787285	0.0573807661435319	0.325013304619663
1699384	207685748.54857	55467.7312892699	55467.73128927	2403.73210398788	1775.26519330572	271664026.8	32.60486419	35193224.4361037	2089266.76127414	1224485.3321659	NA	NA	NA	NA	NA	0.267075288877119	0.267075288877119	0.0115738904608842	0.00854784310292023	1.30805329060154	7.71921388712845
1699386	1043350.25087	243.33054851952	243.33054851952	14.0732311238892	12.2765180151788	70769.41857	3.079359533	58155.9963786462	2083589.18574047	1226269.95374755	NA	NA	NA	NA	NA	0.233220386266854	0.233220386266854	0.0134885012124684	0.0117664398939302	0.0678290138052766	1.2168894521079
1699388	301158.71286	86.9183087570193	86.9183087570193	3.88645647458433	3.30183390506126	3489.223759	0.474402228	21277.8450369407	2095422.97503748	1229554.03772353	NA	NA	NA	NA	NA	0.288612964013514	0.288612964013514	0.0129050109082882	0.0109637668248243	0.0115859963866363	0.163983888074301
1699390	2010602.12186	475.63266293389	475.63266293389	28.7568052943855	27.9809907910788	4686.43179	0.571502195	20622.2080641155	2084743.06999232	1226231.50249058	NA	NA	NA	NA	NA	0.236562300299317	0.236562300299317	0.0143025837791232	0.013916722004249	0.00233085986483721	0.22725169755972
1699392	113173.55345	29.0529963105199	29.0529963105199	1.40540669516061	0.823443200866157	6688.037028	0.612037971	29604.2820392058	2089279.61655801	1227445.31805107	NA	NA	NA	NA	NA	0.256711885638154	0.256711885638154	0.0124181547041511	0.00727593307591913	0.0590954054557876	0.225914515310415
1699396	143752.30591	36.2446733488	36.2446733488	2.65610929839838	2.20913565275067	2453.308665	0.727787132	9562.70405057042	2084533.76605618	1225998.51727619	NA	NA	NA	NA	NA	0.252132813587644	0.252132813587644	0.0184769856843987	0.0153676536787783	0.0170662212996845	0.256549680093222
1699402	2045729.26269	434.824053801148	434.824053801148	15.7005814381012	10.5169981814664	315201.3237	2.400185044	395359.485666614	2084390.96494717	1224940.96788057	NA	NA	NA	NA	NA	0.212552101459106	0.212552101459106	0.00767480903971426	0.00514095309348864	0.154077731324785	0.797252462954164
1699408	535986.01733	129.015492887263	129.015492887263	8.09889526743692	6.23731667425717	8843.48109	0.433100594	59975.9682289757	2078359.19708038	1222899.22224237	NA	NA	NA	NA	NA	0.24070682576749	0.24070682576749	0.0151102734130665	0.0116370884175826	0.0164994623069713	0.147450409741406
1699420	459878.70152	111.616747356355	111.616747356355	4.97693720885068	4.4388550311737	5560.31217	0.754990684	20665.0684564019	2083756.69228589	1222326.90880129	NA	NA	NA	NA	NA	0.242709103481934	0.242709103481934	0.0108222824679656	0.00965223006958642	0.012090823409786	0.269068170847382
1699426	9044126.24044	1935.96762472342	1935.96762472342	77.223708763062	48.9107785829119	4939534.716	7.553746208	1987703.18675256	2078596.08206752	1219801.11484514	NA	NA	NA	NA	NA	0.214058005522625	0.214058005522625	0.00853854830307024	0.00540801590807211	0.546159417137867	2.48504643395478
1699444	209322980.70724	56045.4388970152	56045.4388970152	1810.77920474492	1810.50667143066	5526.979283	1.399794045	10985.4906024544	2094936.01747381	1223092.66394149	NA	NA	NA	NA	NA	0.267746229810288	0.267746229810288	0.0086506469505968	0.00864934497547043	2.64040730947265e-05	0.503116290661172
1699448	209937022.07312	56184.8330729663	56184.8330729663	1817.78949404942	1817.57964943001	2324.736884	0.515117603	10882.3999100369	2095155.4257845	1222956.14232886	NA	NA	NA	NA	NA	0.26762708415192	0.26762708415192	0.00865873715888134	0.00865773759902604	1.10734965231159e-05	0.213623548410115
1699452	4582559.36632	992.664357526677	992.664357526677	41.2734406755884	40.5654056024708	24232.81536	2.378160384	28481.708957643	2099459.39217111	1223706.13893249	NA	NA	NA	NA	NA	0.216617893664917	0.216617893664917	0.00900663523945414	0.00885212876904782	0.00528805268472933	0.850820271916905
1699454	210537409.33796	56350.4792957671	56350.4792957672	1826.65535558878	1826.52918963772	1545.1768	0.692958492	5320.32873542376	2095401.55627254	1222580.1090479	NA	NA	NA	NA	NA	0.267650672975233	0.267650672975233	0.00867615575461263	0.00867555649792256	7.33920306542598e-06	0.290428820631311
1699456	212827715.00475	56844.1580532536	56844.1580532536	1849.51455841145	1848.92497913621	5128.771487	0.514840536	26917.385619934	2095445.32091769	1222048.4557278	NA	NA	NA	NA	NA	0.267090017162403	0.267090017162403	0.00869019600370268	0.00868742578519412	2.40982312237179e-05	0.190537504623102
1699460	229015295.17463	58865.0780131933	58865.0780131933	1861.40828350459	1860.58124357646	6929.379767	0.491513735	37315.4576277846	2095828.01949393	1221465.69270321	NA	NA	NA	NA	NA	0.257035574712629	0.257035574712629	0.00812787758164892	0.00812426629478053	3.0257279373922e-05	0.185697300998406
1699464	229157742.83476	59027.4067626348	59027.4067626349	1869.16192461622	1868.9642461651	2671.015839	0.779235637	8639.52676119304	2096083.03316556	1220993.1065502	NA	NA	NA	NA	NA	0.257584169020193	0.257584169020194	0.00815666056705762	0.00815579793658888	1.16557957237605e-05	0.309162285485086
1699470	231139070.84994	59656.8615456494	59656.8615456494	1900.19442369448	1899.77607206746	9917.131349	1.448893579	18285.2536276079	2096674.60992008	1220667.01861428	NA	NA	NA	NA	NA	0.258099426143232	0.258099426143232	0.00822100052884666	0.00821919057250529	4.29054738021267e-05	0.542356783830806
1699474	231749216.15034	59908.1942910117	59908.1942910116	1912.17105128607	1911.85112573523	7082.833022	1.071212292	16361.2792852472	2096701.15520497	1220164.80256772	NA	NA	NA	NA	NA	0.258504409577585	0.258504409577584	0.00825103568007587	0.00824965519838038	3.05624896586715e-05	0.432902152607745
1699480	234113019.84138	60593.7379421614	60593.7379421615	1949.15295569998	1948.76961800437	15490.25643	2.04211624	18075.0986309512	2097314.62334096	1219246.69073361	NA	NA	NA	NA	NA	0.258822589120485	0.258822589120485	0.00832569225334243	0.00832405484891328	6.61657196190763e-05	0.85699429620124
1699482	3598651636.6844	1069448.90449057	1069448.90449057	30795.0785764795	30552.0086684404	22046866.64	9.196535361	10385737.3831561	2104883.46867785	1216673.94174439	NA	NA	NA	NA	NA	0.297180447695655	0.297180447695655	0.00855739362558928	0.00848984890812864	0.00612642424603032	2.12280224567937
1699488	234514359.26547	60744.938210887	60744.938210887	1959.31539100572	1959.01168575413	6446.10186	1.232027006	13168.5721318513	2097700.86634104	1218852.51241479	NA	NA	NA	NA	NA	0.259024387253506	0.259024387253506	0.00835477792124354	0.00835348288219968	2.74870241642774e-05	0.489506515623557
1699496	235668943.97298	61218.1958472447	61218.1958472447	1987.34837965394	1987.02140535276	1140.19729	0.224111841	13320.4478913156	2098563.36563219	1218203.29098588	NA	NA	NA	NA	NA	0.259763525966593	0.259763525966593	0.00843279706757543	0.00843140963698881	4.838131281866e-06	0.0855975188899888
1699500	1607958.05199	555.248994707508	555.248994707508	23.458330765845	22.4110980022132	8650.257765	0.851385108	28395.8751887679	2099269.07061178	1218147.42759832	NA	NA	NA	NA	NA	0.345313109393827	0.345313109393827	0.0145888947393951	0.0139376135928903	0.00537965387485979	0.304630785545277
1699504	2369013.33823	546.748329876845	546.748329876845	21.4260033583264	14.6098837414457	498769.3733	3.503749168	410238.644625542	2089414.40792397	1214399.97363402	NA	NA	NA	NA	NA	0.230791579369218	0.230791579369218	0.00904427299439976	0.00616707534131548	0.210538862424748	1.21580299621765
1699506	887239.55377	388.32181802928	388.32181802928	20.7187094972698	11.369675049866	272108.2672	2.579645318	269298.192751844	2100540.06393186	1217402.85070565	NA	NA	NA	NA	NA	0.437674150548461	0.437674150548461	0.0233518776402982	0.0128146620622973	0.306690866118147	1.01043480618805
1699512	3478595504.84538	1020841.86576061	1020841.86576061	27513.5043379565	27511.4340700706	36980.78778	0.967883458	96007.6546249009	2099221.32916397	1215410.05145322	NA	NA	NA	NA	NA	0.293463802945374	0.293463802945374	0.00790937155516718	0.00790877641040747	1.06309537077504e-05	0.385185826322733
1699514	2486091.89309	823.057298704165	823.057298704166	45.1407482026566	44.2350944644265	1624.263591	0.228039439	19827.0794903556	2093077.59978114	1213928.11637488	NA	NA	NA	NA	NA	0.331064712849844	0.331064712849844	0.0181573128202234	0.017793024701692	0.000653340126129119	0.0819214747078654
1699522	3227472057.59193	946637.323298013	946637.323298013	24946.4259138798	24846.2415889854	7117403.539	5.829367967	5218875.64205604	2096832.20149379	1212563.96070268	NA	NA	NA	NA	NA	0.293306125167297	0.293306125167297	0.00772940105095526	0.00769835993793967	0.00220525643971351	1.3637810185866
1699524	1591051.27243	374.3032466009	374.3032466009	19.3665405137249	15.8626358048609	107287.5456	2.272424256	131317.945540756	2085052.53785433	1210130.11713116	NA	NA	NA	NA	NA	0.235255301376448	0.235255301376448	0.0121721661955913	0.00996990862565605	0.0674318593367143	0.817005970952403
1699542	3357068.05426	655.03579225576	655.03579225576	21.8818418858878	21.4330804282673	2135.2223	0.202444396	26922.2262211853	2079210.62869276	1206183.99852819	NA	NA	NA	NA	NA	0.195121392139949	0.195121392139949	0.00651814069069006	0.00638446408647256	0.000636037835840259	0.0793107628788801
1699548	3445533.76126	676.966512456343	676.966512456343	22.4257171012685	22.1915555434735	631.9229072	0.116404265	14111.8968640843	2079550.60477086	1205896.08969394	NA	NA	NA	NA	NA	0.196476528562234	0.196476528562234	0.00650863368497878	0.00644067279008703	0.000183403487234707	0.0447794448390764
1699550	2216146.38372	539.069576371393	539.069576371393	25.3158430501901	24.4856705198434	6807.468968	0.561860421	31945.9275739728	2099246.79971359	1211498.11136526	NA	NA	NA	NA	NA	0.243246375930509	0.243246375930509	0.0114233622996037	0.0110487604517992	0.00307175961750914	0.213093482799548
1699556	42646073.60211	9472.01015962733	9472.01015962734	405.850760944067	290.175795055917	49563559.42	20.85364468	7549708.76950464	2081705.61742623	1203872.77831411	NA	NA	NA	NA	NA	0.222107438260358	0.222107438260358	0.0095167204542832	0.00680427928168187	1.1622068629912	6.56496309105338
1699558	5636963.3626	1581.99374904215	1581.99374904215	75.1199166340421	74.3826949774786	10801.65836	1.608861979	21908.0601388165	2099991.61888297	1211098.15535223	NA	NA	NA	NA	NA	0.280646448678083	0.280646448678082	0.0133263091849143	0.0131955257099933	0.00191621936584981	0.493044947455742
1699560	43792195.98391	9711.57074148543	9711.57074148544	306.703972300566	306.415664589249	10731.03747	1.449218917	16915.5573862642	2083130.67792916	1205905.17460485	NA	NA	NA	NA	NA	0.221764872103094	0.221764872103094	0.00700362165928501	0.00699703811843168	0.00024504451601246	0.634388641471186
1699564	43513797.08476	9655.73399760639	9655.73399760639	303.416356444377	301.886147641738	35475.79436	1.373952788	83021.7981257171	2082933.05916225	1205315.95216679	NA	NA	NA	NA	NA	0.221900515342251	0.221900515342251	0.00697287703606641	0.00693771097598533	0.000815276917592301	0.42730698636857
1699566	32504257.72047	6193.22760544026	6193.22760544026	249.264830612499	248.597483052452	4131.778867	0.28128882	34736.6100178223	2102772.42464742	1211244.49849142	NA	NA	NA	NA	NA	0.19053588790431	0.19053588790431	0.00766868244634674	0.00764815136497931	0.000127115004518253	0.118945943915659
1699568	8023535.80328	1581.51244547664	1581.51244547664	52.883194188237	52.7557010878698	282.8903712	0.110986523	6812.00753965926	2096753.18926779	1208738.21423103	NA	NA	NA	NA	NA	0.197109165366985	0.197109165366985	0.00659100868804231	0.0065751187981617	3.52575694975219e-05	0.0415281940827315
1699570	1160437.74166	268.625489382063	268.625489382063	15.0457731411912	11.2419002037303	169352.0942	3.207159626	144265.814913592	2088187.61340496	1205033.08221388	NA	NA	NA	NA	NA	0.231486343246468	0.231486343246468	0.0129656013425316	0.00968763751827722	0.145938112938091	1.17388928417611
1699574	2960285.95447	631.36222531019	631.36222531019	21.2984931302384	18.7500757597378	132188.6474	2.307570232	152363.031899928	2086268.83068558	1203275.93890477	NA	NA	NA	NA	NA	0.213277445159256	0.213277445159256	0.00719474181137059	0.00633387316229548	0.0446540129680366	0.867590029888755
1699580	12389139.72513	2487.16476900563	2487.16476900564	118.733641243361	78.0537397892168	10334700.7	11.50813023	2684624.09089993	2102132.2167255	1205500.94518325	NA	NA	NA	NA	NA	0.200753629726259	0.20075362972626	0.00958368731628095	0.00630017430757468	0.834174198474588	3.84958949561376
1699584	3515135.72003	689.41545165945	689.41545165945	29.0739100299744	28.3315660547381	1168.491434	0.105385955	36212.9203458831	2106168.05653792	1208219.78127696	NA	NA	NA	NA	NA	0.196127690811769	0.196127690811769	0.00827106329474137	0.00805987828387358	0.000332417160265444	0.0322672522083086
1699592	444919.9547	105.8394662864	105.8394662864	5.37777797887196	4.73315999765559	1414.993983	0.153702769	21845.9047854988	2082429.36285441	1199142.83938051	NA	NA	NA	NA	NA	0.237884287203448	0.237884287203448	0.0120870685211188	0.0106382281748794	0.00318033382870881	0.0647715897736249
1699594	813732.59359	197.836606597126	197.836606597126	11.187117804693	10.4698525460442	5388.367503	0.640017576	20967.416444861	2082786.66103204	1198976.70416719	NA	NA	NA	NA	NA	0.243122382162814	0.243122382162814	0.0137479042781585	0.0128664534621301	0.00662179141581114	0.256987670234435
1700818	83759635.20922	25785.2730810757	25785.2730810757	943.956927069422	909.778391408472	1710271.52	5.13267024	1164358.29269017	2020076.06730901	1230271.21244822	NA	NA	NA	NA	NA	0.307848440560512	0.307848440560512	0.0112698309240668	0.0108617759513395	0.0204188033499427	1.46885329948441
1700822	17714230.1948	4893.94831720554	4893.94831720554	173.125277107006	172.90988114738	358.8856963	0.104839485	9281.40395222777	2044091.10421302	1239061.41497946	NA	NA	NA	NA	NA	0.276272141853624	0.276272141853624	0.00977323175792459	0.00976107227048103	2.02597399013902e-05	0.0386671777402662
1700824	227660.68861	92.18945079512	92.18945079512	2.94754605054198	2.61363469138893	5085.635795	1.210151504	10726.2430335298	1995357.3882778	1224570.06876452	NA	NA	NA	NA	NA	0.404942334831674	0.404942334831674	0.0129471015331564	0.011480395264315	0.0223386647297377	0.474130203753776
1700826	1572187.5242	505.2439640262	505.2439640262	22.5792574593265	20.239118643665	5011.02191	0.212450325	69937.0942702975	2008296.71029851	1228228.33097713	NA	NA	NA	NA	NA	0.321363677200842	0.321363677200842	0.0143616821223765	0.0128732217576676	0.00318729275793601	0.0716504161673213
1700828	33666339.67325	10281.6043023613	10281.6043023613	193.434179483657	193.239409982769	5233.155775	1.034011782	12189.2489000065	2059990.785053	1243405.95530347	NA	NA	NA	NA	NA	0.305397153422375	0.305397153422374	0.00574562549303072	0.00573984020414045	0.000155441780300163	0.429325532518842
1700830	21654778.73434	5744.09367577701	5744.09367577701	166.269408458804	159.571696220941	106769.4341	0.90511528	337832.654842751	2047383.71884631	1238721.77168151	NA	NA	NA	NA	NA	0.265257555676063	0.265257555676063	0.00767818551732119	0.00736889063511387	0.00493052528542745	0.316042373552365
1700834	21476542.67456	7074.56881693313	7074.56881693313	294.159317335611	289.380472857824	17060.31442	0.432257742	134284.003790912	2006103.45124615	1225897.15143064	NA	NA	NA	NA	NA	0.329409110401801	0.329409110401801	0.0136967724178462	0.0134742578096897	0.00079436968410231	0.127046512900851
1700836	1022538.4699	306.77489731532	306.77489731532	7.83254114576677	7.24837918692943	5205.277332	0.420895776	32449.67656551	2049246.84751512	1238874.90109621	NA	NA	NA	NA	NA	0.300013061948976	0.300013061948976	0.00765989874838915	0.00708861270289253	0.00509054425356638	0.160410761613956
1700840	51523678.787	15007.3598484414	15007.3598484414	497.981663763514	415.681803760963	10693775.99	10.91002154	3603517.66117063	2035772.91809933	1232324.24213838	NA	NA	NA	NA	NA	0.29127112430155	0.29127112430155	0.00966510302616746	0.00806778191206805	0.207550707592296	2.96759361143968
1700846	879429.55095	360.39901660476	360.39901660476	13.5633776422491	12.007921566713	60468.40582	3.629553451	42065.6767985756	2060221.99326498	1240460.612545	NA	NA	NA	NA	NA	0.40980999127837	0.40980999127837	0.0154229268593457	0.0136542165927237	0.0687586694746376	1.43747611882112
1700848	12797333.00753	3672.59511610516	3672.59511610516	104.084359421461	72.3138953566644	2147773.03	3.245594223	1844990.01690338	2046177.05773745	1235423.85433807	NA	NA	NA	NA	NA	0.286981288518802	0.286981288518802	0.00813328522124234	0.00565070044782883	0.167829736769079	1.16411092218527
1700850	39704651.39587	12357.5098892859	12357.5098892859	417.090140701094	416.479961986864	2208.508532	0.267830491	22153.5904124503	2012191.07157379	1226008.72499124	NA	NA	NA	NA	NA	0.311235823885643	0.311235823885644	0.010504818101601	0.010489450161252	5.56234207921978e-05	0.0996907720546651
1700852	709003.49399	213.405367243543	213.405367243543	10.4221292020085	9.16841388347941	38496.84889	2.736924363	36772.993032498	2034715.8796869	1231953.22827367	NA	NA	NA	NA	NA	0.300993392913453	0.300993392913453	0.0146996866593093	0.0129314086054542	0.0542971215464038	1.04687831246096
1700856	60826035.53258	20301.1388955065	20301.1388955064	720.897643617994	602.457167085396	28831668.43	16.55086607	4968837.45176462	2056327.60130435	1235279.91109282	NA	NA	NA	NA	NA	0.333757390527822	0.333757390527821	0.0118517940106727	0.00990459367950595	0.474002097581339	5.80249780957531
1700860	89399207.86338	26863.6088961346	26863.6088961346	940.468779681347	940.468779681347	23314.48194	0.867340005	65182.3392127039	2020693.80030728	1226126.62802224	NA	NA	NA	NA	NA	0.300490457781098	0.300490457781098	0.0105198782199343	0.0105198782199343	0.000260790699349699	0.357680964224372
1700862	2986950.76959	876.809468281458	876.809468281458	27.8972407825342	27.2342586058622	18326.87425	1.616192017	26849.1675553541	2034710.47459977	1230431.91993842	NA	NA	NA	NA	NA	0.293546675495362	0.293546675495362	0.00933970558422144	0.00911774605833242	0.00613564657194387	0.682586311557558
1700864	917182577.36201	297520.395590288	297520.395590288	9118.33724293883	8466.73270446407	154501928.5	21.47693362	25754379.4802781	2005804.19189429	1218216.65503334	NA	NA	NA	NA	NA	0.324385136540658	0.324385136540658	0.00994168169784132	0.00923124022789006	0.168452751189819	5.99905459257183
1700866	64057571.6422	21233.4652486589	21233.4652486589	622.16159927976	619.69957055668	29485.32639	0.727445102	94923.8810893863	2053229.55944064	1235460.96232612	NA	NA	NA	NA	NA	0.331474714140906	0.331474714140907	0.00971253800807352	0.00967410338340757	0.000460294164048135	0.310620742131632
1700868	876829.19532	272.076181143118	272.076181143118	6.64375497462209	4.37181198294979	76206.87204	1.070366885	170975.12668228	2049893.50623467	1234240.77696358	NA	NA	NA	NA	NA	0.310295531439077	0.310295531439077	0.00757702299385394	0.00498593341358153	0.0869118779880364	0.445719055857838
1700870	2190777.27845	635.456075558412	635.456075558412	23.9958871117206	15.8445638030434	1335625.688	8.02762326	419459.116625242	2033705.63409857	1229358.9807051	NA	NA	NA	NA	NA	0.290059643127212	0.290059643127212	0.010953138572214	0.00723239370743046	0.609658362416909	3.18416178135733
1700876	27667060.09287	8155.14323526928	8155.14323526928	248.903083933384	248.359144864246	19780.4477	2.299429626	23353.5572143499	2037771.36936606	1229555.92162336	NA	NA	NA	NA	NA	0.294760021769386	0.294760021769386	0.00899636907925494	0.00897670891054485	0.000714945774274642	0.846999346542616
1700884	380518.70719	159.622257021999	159.622257021999	7.87227724021627	6.30580634414612	42252.46365	3.334376144	33340.2001754735	2057591.23122062	1233575.04529168	NA	NA	NA	NA	NA	0.419485964831413	0.419485964831413	0.0206882791607023	0.0165716066647875	0.111039123311492	1.26731283638431
1700890	22043750.83131	6877.85060980179	6877.8506098018	205.164819468957	203.866913104775	44862.79595	2.171863396	52637.000867022	2036338.76727755	1227109.73771033	NA	NA	NA	NA	NA	0.312009088763278	0.312009088763279	0.00930716469438355	0.00924828604101309	0.00203517070635179	0.852305321561498
1700892	5163421.62411	1410.21187677009	1410.21187677009	50.7210036974841	37.371147058659	3574478.53	13.68048418	716682.380305568	2040580.20450891	1227865.50638136	NA	NA	NA	NA	NA	0.273115770787586	0.273115770787586	0.00982313810296805	0.00723767102112265	0.692269349709771	4.98753510373168
1700898	3334308.24055	1020.94034558416	1020.94034558415	38.7814927955046	34.0534457347584	611505.1141	9.87336155	175918.824837098	2060524.62353564	1233789.40319164	NA	NA	NA	NA	NA	0.306192550876986	0.306192550876983	0.0116310460814227	0.0102130466885513	0.183397895450461	3.47606411460659
1700900	1670402.33083	566.81615830896	566.81615830896	24.7312119330303	17.4066077611361	857240.6063	9.240568247	271723.511350717	2062976.50377554	1234504.41271616	NA	NA	NA	NA	NA	0.339329123198312	0.339329123198312	0.0148055420401274	0.0104206079217376	0.513194091314545	3.15482676504039
1700902	4054374.41588	1038.62477793648	1038.62477793648	33.4341816985882	21.8742600679059	2544507.113	8.8340382	796514.672027058	2055412.6571422	1231558.65924301	NA	NA	NA	NA	NA	0.256173868370035	0.256173868370035	0.00824644649680962	0.00539522447217251	0.627595493655885	3.19455146573064
1700904	1557219.84145	432.130296600786	432.130296600786	13.9156341957869	9.22195123219015	685021.2658	6.925049737	295853.849226095	2034430.64138951	1225575.96329041	NA	NA	NA	NA	NA	0.277501149868736	0.277501149868736	0.00893620401267775	0.00592206121879565	0.43990016538843	2.31540427002015
1700906	2228504.77491	737.544622885068	737.544622885069	23.1646759060285	22.8172431638191	11925.1379	2.151105509	13197.5869879638	2063949.74699227	1234552.93347147	NA	NA	NA	NA	NA	0.330959408832702	0.330959408832703	0.010394716747674	0.0102388127773882	0.00535118346357665	0.903584716727056
1700912	107320.5193	36.97479081492	36.97479081492	2.04277531597195	1.20154823675728	27584.39672	2.163696129	32486.6386296959	2062666.79586071	1234079.93526464	NA	NA	NA	NA	NA	0.344526760176793	0.344526760176793	0.0190343405836646	0.0111958854149644	0.257028170380834	0.849099749420834
1700914	2425604.58292	783.342158302416	783.342158302416	35.4896968844613	34.7943338091971	2183.088586	0.140590113	39442.1302815985	2028100.14813409	1223783.08239754	NA	NA	NA	NA	NA	0.322947179362355	0.322947179362355	0.0146312787889517	0.0143446026010187	0.000900018330016489	0.0553491550890827
1700916	601030.6518	197.455798229209	197.455798229209	9.69335093588343	7.63141054595154	103076.6126	5.608752612	56408.0901775739	2063421.1923849	1234229.1481746	NA	NA	NA	NA	NA	0.328528665947165	0.328528665947165	0.0161278811768639	0.0126972069113224	0.171499760105912	1.82733739567343
1700920	5205706.44487	1640.7039133293	1640.7039133293	57.9413571390519	57.6461164817016	6087.924546	1.545049509	10340.5426791126	2064991.46228935	1234586.15800186	NA	NA	NA	NA	NA	0.315174113389767	0.315174113389767	0.0111303543049667	0.0110736394939268	0.00116947135042534	0.588743234752786
1700926	759089.38164	242.14441618024	242.14441618024	11.7479662832288	8.13667822583006	225872.4464	5.425884682	126065.586670659	2065310.87634567	1233781.29488603	NA	NA	NA	NA	NA	0.318993285951505	0.318993285951505	0.015476393910092	0.0107189988723738	0.297557114963203	1.79170582841202
1700932	1535755.73759	542.326532005914	542.326532005914	17.6391389139772	10.8549880654742	1110023.167	9.212876407	356871.83713619	2035716.70092241	1224845.30652552	NA	NA	NA	NA	NA	0.353133326304198	0.353133326304198	0.0114856409012397	0.00706817353813602	0.722786273774184	3.11042523250831
1700936	429308.88499	134.83837242288	134.83837242288	7.02500531076829	6.09578882383628	25441.34353	2.654931544	24713.2890285514	2041276.67512386	1226060.05265608	NA	NA	NA	NA	NA	0.314082417432429	0.314082417432429	0.0163635218286524	0.0141990744588905	0.0592611623460637	1.02946004073385
1700938	777953.12987	240.25796404428	240.25796404428	9.58288012060763	7.27193418430478	201998.9753	6.217962939	91643.1867392545	2064170.41072962	1232718.89735132	NA	NA	NA	NA	NA	0.308833469291946	0.308833469291946	0.0123180687276224	0.00934752224150054	0.259654428453492	2.2041897765377
1700940	7732126.19005	2306.29675853367	2306.29675853368	71.6085335454293	53.9648439964934	3907505.723	10.50183319	942097.072896096	2032398.82067899	1222719.95128462	NA	NA	NA	NA	NA	0.298274588624989	0.298274588624991	0.00926116979797587	0.00697930202767997	0.505359797157518	4.14766783107388
1700942	124236.23479	40.8975580776	40.8975580776	2.55380590482844	1.97564883737461	18722.36454	3.237087525	14676.6589452068	2056708.0464991	1230510.11393043	NA	NA	NA	NA	NA	0.32919186698414	0.32919186698414	0.0205560471882073	0.0159023560293348	0.150699709884535	1.27565576129399
1700944	12079214.86494	3575.44385057028	3575.44385057028	124.979836166983	106.39340854486	2689676.887	10.83272888	824152.763448938	2038311.8929323	1222642.48546092	NA	NA	NA	NA	NA	0.295999689594729	0.295999689594729	0.0103466854066598	0.0088079738405571	0.222669843783209	3.26356593860605
1700946	2620738.48633	853.801713432993	853.801713432994	36.9923332881514	26.7500913489434	934737.6735	7.043178534	373886.989515742	2066508.21329036	1232910.01062645	NA	NA	NA	NA	NA	0.325786688708735	0.325786688708735	0.0141152325884886	0.0102070815109841	0.356669571716397	2.50005402624646
1700956	5180337.3396	1567.13720549143	1567.13720549143	38.6545685633865	36.2941628956479	59013.92881	1.512946078	119400.240157988	2002007.02849284	1213549.19964349	NA	NA	NA	NA	NA	0.302516439134529	0.302516439134529	0.00746178598600129	0.00700613888948984	0.0113919084687556	0.494253016006616
1700958	629000.1127	206.13227818848	206.13227818848	11.086084576956	7.9581654342414	235185.8819	7.725737953	91476.0179820789	2062748.03488948	1231589.44763789	NA	NA	NA	NA	NA	0.327714215031936	0.327714215031936	0.0176249325765121	0.0126520890434833	0.373904355740825	2.5710113654715
1700960	654369.21797	211.21653194096	211.21653194096	10.8520954602593	8.44384685150685	119948.9544	4.813400274	70741.8498434906	2064005.75318093	1231838.6603177	NA	NA	NA	NA	NA	0.322778832103688	0.322778832103688	0.0165840555488306	0.012903795929921	0.183304701850293	1.6955869074017
1700964	1227439.3448	393.694915024714	393.694915024714	14.7623432901104	13.4599761316268	63587.90498	4.057351193	43048.6938368171	2036467.61990007	1223752.93756921	NA	NA	NA	NA	NA	0.320744904171915	0.320744904171915	0.0120269432071332	0.0109658992019846	0.0518053338027559	1.47711578012192
1700970	841702.05449	274.790046989624	274.790046989624	12.1402930592606	11.0867486209406	40429.20454	3.82421022	30110.4261196948	2064450.00932951	1231792.94986065	NA	NA	NA	NA	NA	0.326469497756095	0.326469497756095	0.0144235041301124	0.0131718207907408	0.0480326789323292	1.34269785420127
1700972	1453152.00067	459.967425867511	459.967425867511	23.1481302872257	22.6939037378193	2214.182086	0.536880931	10526.6488791986	2042842.99515964	1225343.26248427	NA	NA	NA	NA	NA	0.316530841684445	0.316530841684446	0.015929600122047	0.0156170199176383	0.00152370989750495	0.210340642250866
1700974	511912.62191	168.0884093	168.0884093	8.01090773231604	4.58266092402928	347530.9642	6.279459862	145440.052037837	2068171.72975301	1232397.42829797	NA	NA	NA	NA	NA	0.328353711367468	0.328353711367468	0.0156489748239192	0.00895203737491545	0.678887273580646	2.38951347534989
1700978	578914.22505	182.25676361004	182.25676361004	7.51908678373885	6.09099757098663	65394.26332	3.241369371	51251.1064097641	2036183.98355398	1222679.78494039	NA	NA	NA	NA	NA	0.314825160142331	0.314825160142331	0.0129882570826264	0.0105214163125125	0.112960194257365	1.27595807975653
1700980	3891106.03885	1220.33814597867	1220.33814597867	60.4711523926813	56.7588533564701	170279.8575	5.175759062	94043.4787475811	2067106.20243311	1231592.7124131	NA	NA	NA	NA	NA	0.313622433774469	0.313622433774469	0.0155408646767574	0.0145868174215177	0.0437612996921373	1.81065034777204
1700982	98351615.7183	27974.9164147854	27974.9164147854	958.359190537782	666.836390764317	107512513.8	24.9977523	13958214.5831048	2031827.13266764	1218826.48894289	NA	NA	NA	NA	NA	0.284437792002436	0.284437792002437	0.00974421399728427	0.00678012644626275	1.09314435776977	7.70245457682925
1700986	640053.85811	262.74303865928	262.74303865928	12.0704405220831	9.77534669312202	62793.4864	3.307548617	54604.3751922553	2058217.25458268	1228512.64771631	NA	NA	NA	NA	NA	0.410501452854495	0.410501452854495	0.0188584763127991	0.0152726939604542	0.0981065665089832	1.14997170426201
1700990	632252.79122	204.1721576496	204.1721576496	10.7264963343899	7.97496884596519	128621.2214	4.28496473	81487.0571538802	2037263.41412822	1222288.22769694	NA	NA	NA	NA	NA	0.322928044739238	0.322928044739238	0.0169655183549162	0.0126135763364154	0.203433220360817	1.57842516213479
1700996	3570422.31894	882.88633542816	882.88633542816	25.7487297750172	13.5945725599128	4475429.925	12.88320258	1199767.90622856	2057548.27827465	1226257.46079594	NA	NA	NA	NA	NA	0.247277844624911	0.247277844624911	0.00721167623180822	0.00380755309751391	1.25347354604502	3.73024640996474
1701000	2221999.41787	636.511947105169	636.511947105169	22.0580332712016	17.8518660392047	415477.9217	5.528625295	197628.894710427	2035795.85802736	1220659.7921347	NA	NA	NA	NA	NA	0.286459097147436	0.286459097147436	0.00992711028356	0.00803414523677843	0.186983812128212	2.10231364350225
1701002	66156630.53513	20764.9250502627	20764.9250502626	698.79392309133	559.450414016992	50149705.88	18.32908414	10484399.0207679	2043937.27090966	1218353.93246057	NA	NA	NA	NA	NA	0.313875191077578	0.313875191077577	0.0105627193742925	0.00845645265624459	0.758045043623706	4.78326948265336
1701008	701202.4271	214.32974658536	214.32974658536	10.0001477754423	8.00732143632814	68580.01502	2.729163792	63380.4704006398	2061345.61633327	1227978.33542954	NA	NA	NA	NA	NA	0.30566030336172	0.30566030336172	0.0142614277831302	0.0114194148891418	0.0978034478625951	1.08203701529025
1701012	915861.33756	276.951090393723	276.951090393723	12.4923093271809	9.85748876115556	156666.6938	4.663936884	93293.8132269947	2044340.22462909	1222612.07940923	NA	NA	NA	NA	NA	0.302394127839881	0.302394127839881	0.0136399570708623	0.0107630799083816	0.171059403181474	1.6792827775065
1701018	1423225.5711	444.83584197052	444.83584197052	25.5312502529237	17.9071838589393	1285655.067	16.21665107	225426.533101139	2063021.67233404	1227528.67487837	NA	NA	NA	NA	NA	0.312554700395602	0.312554700395602	0.0179390047307756	0.0125821122263135	0.903338931724173	5.70321092780673
1701020	1077181.68185	330.4987845376	330.4987845376	14.4249635232218	13.4560776773463	38917.491	3.537137531	29658.6688599389	2039003.82816416	1220379.41648525	NA	NA	NA	NA	NA	0.306818051315157	0.306818051315157	0.0133913932684482	0.0124919295454748	0.0361289944451723	1.31217928841599
1701022	691444.39154	206.88128744304	206.88128744304	9.05284800866389	8.1914248295896	20613.12342	1.8505662	25675.6867911953	2037753.1977149	1219872.10363481	NA	NA	NA	NA	NA	0.299201627743729	0.299201627743729	0.013092662431611	0.0118468309669061	0.029811686481526	0.802826564587501
1701034	1773826.78465	518.116637094	518.116637094	22.2331906183779	21.7575146982063	7337.003928	1.06583054	15897.8242045329	2037710.10737389	1218533.7552304	NA	NA	NA	NA	NA	0.292089758468853	0.292089758468853	0.012534025763268	0.0122658620821871	0.0041362572667701	0.461509942090566
1701036	1103194.17408	319.558463707199	319.5584637072	16.67756432372	13.2671655911409	246267.3935	6.017737045	103399.755870446	2064592.33365733	1226019.23877934	NA	NA	NA	NA	NA	0.28966656207525	0.289666562075251	0.0151175239278508	0.0120261381929477	0.223231230989207	2.38170188533674
1701038	17191907.21444	4645.01708872256	4645.01708872256	164.889469442726	90.3483921365035	65191312.75	29.99276563	6623904.55627375	2063196.74074776	1224314.57156546	NA	NA	NA	NA	NA	0.270186258614813	0.270186258614813	0.00959110978124817	0.00525528616514503	3.79197676772266	9.841825496754
1701040	1727645.89841	500.591344699627	500.591344699627	22.8024061114906	21.5335750510946	35218.45354	2.758102057	40017.167950258	2064233.77478385	1225605.42619018	NA	NA	NA	NA	NA	0.289753441466411	0.289753441466411	0.0131985415139041	0.0124641137810199	0.0203852268409936	0.880083607709999
1701042	1316548.43876	387.187025862	387.187025862	20.8981347982317	16.7876137723249	260550.0785	6.570850164	119957.902693348	2058256.06598828	1223259.05069987	NA	NA	NA	NA	NA	0.294092503141529	0.294092503141529	0.0158734264406669	0.012751231385103	0.197903906023694	2.17201261984426
1701044	5448334.81623	1583.85310784631	1583.85310784631	79.2834734614415	67.9999052703099	864769.9713	7.960935605	335825.986621302	2047387.58152091	1219802.26548019	NA	NA	NA	NA	NA	0.290704070375445	0.290704070375444	0.0145518724776724	0.0124808602194831	0.158721884845246	2.57505376519646
1701048	5136104.4861	1323.02488858933	1323.02488858932	67.5402709842167	59.6325882689707	1212377.181	15.04252084	252334.723815403	2069444.18011527	1226348.31859923	NA	NA	NA	NA	NA	0.257593063414086	0.257593063414084	0.0131500967643869	0.0116104702368023	0.236049944910797	4.80463870635149
1701054	1388098.43027	466.19438477806	466.19438477806	17.0473259952796	11.7386117747413	305341.8253	3.975430727	236553.654957482	2053705.12643365	1221224.55454011	NA	NA	NA	NA	NA	0.335851100045823	0.335851100045823	0.0122810642412179	0.00845661339193216	0.219971306530912	1.29079309873645
1701058	6107904.74546	1568.34484717659	1568.34484717659	72.6456724154167	72.244313821352	8729.913778	1.65652588	12312.8862178412	2070442.24124732	1225968.08717658	NA	NA	NA	NA	NA	0.256772970852622	0.256772970852622	0.0118937140382574	0.011828002700116	0.00142928125794511	0.709006290121524
1701060	2261683.883	669.49018634473	669.49018634473	33.0977033056137	31.6073082816532	11122.7412	0.794374034	39602.4771370551	2057949.89549569	1222203.48403258	NA	NA	NA	NA	NA	0.296014041297711	0.296014041297711	0.0146340978747708	0.0139751220403657	0.00491790266694844	0.280859734140033
1701062	6619173.98041	1919.89367047989	1919.89367047989	84.6433937933347	80.1528424271756	110176.8778	2.372931394	141528.880421005	2048265.74702149	1219254.09825336	NA	NA	NA	NA	NA	0.290050341048895	0.290050341048895	0.012787606738219	0.0121091910658935	0.0166451098167351	0.778476290296774
1701064	823490.62915	246.440844483978	246.440844483978	9.74349813303937	7.40988160730736	50506.68449	1.464751969	95872.0831397838	2054963.07281698	1221195.34695003	NA	NA	NA	NA	NA	0.299263690150733	0.299263690150733	0.0118319477941073	0.00899813713114839	0.0613324337911806	0.526813258207397
1701066	19073715.77721	5200.00832262308	5200.00832262308	122.197444091653	117.969994213166	895963.6883	9.703785912	254932.318342989	2059606.62919028	1222072.48784155	NA	NA	NA	NA	NA	0.272626916714165	0.272626916714165	0.00640658828719986	0.00618495082925169	0.046973735939304	3.51451590807941
1701070	2951180.2418	881.524494919774	881.524494919774	44.2228217503888	38.2807295999604	361500.6461	5.144498228	167615.131630582	2058053.46428015	1221523.81270496	NA	NA	NA	NA	NA	0.298702357258298	0.298702357258298	0.0149847918890295	0.0129713289136864	0.122493584424214	2.15673037740253
1701072	100793474.75789	31703.8177832519	31703.8177832518	978.116314180896	974.456778935016	3419.771244	0.078234028	136611.914611083	2049419.62440752	1218435.24378189	NA	NA	NA	NA	NA	0.314542363574683	0.314542363574682	0.00970416305748334	0.0096678557939956	3.39284983697053e-05	0.0250327451579584
1701074	764951.35172	229.132889867	229.132889867	12.4471534976578	11.2045778639768	18979.18012	1.664488721	33312.6945425332	2061567.11450692	1222412.80094378	NA	NA	NA	NA	NA	0.299539165924464	0.299539165924464	0.016271823652145	0.0146474384793009	0.0248109635695461	0.569728158608355
1701076	355801.92481	114.4817771328	114.4817771328	6.55555077086733	4.69896500019263	102210.0017	5.680039989	54433.2292325005	2063168.77035149	1222670.58819795	NA	NA	NA	NA	NA	0.321757048374412	0.321757048374412	0.0184247198054593	0.0132066879702854	0.287266578882564	1.87771335893799
1701078	2510165.28851	746.132884133857	746.132884133857	23.7169770071277	17.675265386495	972910.4197	8.012398916	316710.910681976	2042793.33628542	1216387.37179642	NA	NA	NA	NA	NA	0.297244523119333	0.297244523119333	0.0094483726293601	0.00704147470582975	0.387588189571973	3.0719194915168
1701080	14937381.01137	3822.51873764442	3822.51873764442	179.610060219104	116.078550633993	23216690.03	28.42244821	2684008.59278097	2072867.02066727	1224495.06662997	NA	NA	NA	NA	NA	0.255902874455355	0.255902874455355	0.0120242002317802	0.00777101089847254	1.55426778043139	8.65000585037047
1701082	1419972.89258	394.672553656474	394.672553656474	12.6818078461385	12.4065080018056	2994.059482	0.639661522	13058.1004015306	2047596.42287828	1218011.02278123	NA	NA	NA	NA	NA	0.27794372393925	0.27794372393925	0.00893102108667474	0.00873714425580602	0.00210853284428549	0.229287521916208
1701084	530124.04725	140.813284206	140.813284206	8.83500783640818	7.99433716185418	15951.04634	2.260012623	19711.3009784409	2070203.64227236	1224579.37707902	NA	NA	NA	NA	NA	0.265623272395327	0.265623272395327	0.0166659254230014	0.0150801254976538	0.0300892714125033	0.809233563905618
1701086	1903924.98952	573.217409602559	573.21740960256	21.6525783421014	15.962654849767	845969.8766	9.263184111	249733.049237746	2055356.97008713	1219892.18647347	NA	NA	NA	NA	NA	0.301071424955178	0.301071424955179	0.0113726005285325	0.00838407759635077	0.444329414896371	3.38749668568951
1701088	450120.66596	136.00618617684	136.00618617684	7.89711675802139	5.62530817196692	120627.8761	4.327065798	69307.9588417991	2056217.87318159	1220291.21420744	NA	NA	NA	NA	NA	0.302154947466745	0.302154947466745	0.0175444438685763	0.0124973337093277	0.267990086264379	1.74046210732223
1701090	156110.6971	45.07162226868	45.07162226868	3.25728503650575	2.42796017786682	30688.53871	3.675002326	20039.1205171295	2069749.45665826	1224215.49212119	NA	NA	NA	NA	NA	0.288715783773667	0.288715783773667	0.0208652263875244	0.0155528110691322	0.196581908095265	1.53143141605278
1701092	1112952.20964	286.02695913064	286.02695913064	16.0662030784747	14.517060607008	60625.56632	3.202546867	45614.5443597382	2069164.15660123	1223759.39158337	NA	NA	NA	NA	NA	0.256998419746306	0.256998419746306	0.0144356630404387	0.0130437412148216	0.054472748959823	1.32908411496732
1701094	6163843.66726	2019.34480863441	2019.34480863441	82.8539334239505	76.5339637855035	454239.6678	6.971960379	195729.659351513	2040426.43389348	1215056.21685018	NA	NA	NA	NA	NA	0.327611295426002	0.327611295426002	0.0134419264823407	0.0124165971619337	0.0736942226832826	2.32075031093896
1701098	1003022.39878	292.43424457884	292.43424457884	15.4341029404956	11.4089594485477	432955.2195	8.390758627	132351.135786004	2060820.24469476	1221229.26316026	NA	NA	NA	NA	NA	0.29155305498116	0.29155305498116	0.0153875954906575	0.0113745809290248	0.431650599255424	3.27126183639282
1701102	19475055.2013	5305.12779690259	5305.12779690259	126.408155676213	125.65749435967	48819.97713	3.161165616	42490.9672393117	2059787.1868561	1220797.57425282	NA	NA	NA	NA	NA	0.272406303451631	0.272406303451631	0.00649077265094352	0.00645222789156881	0.00250679531458998	1.14894953685198
1701104	472237.09271	154.53021533376	154.53021533376	7.66702889982963	5.79364937859096	77493.86746	4.142660808	54465.8097992718	2043948.67716232	1216112.43371518	NA	NA	NA	NA	NA	0.327230151377915	0.327230151377915	0.0162355499349517	0.0122685182253331	0.164099492937521	1.42279840776435
1701106	3591243.03584	1071.26864004952	1071.26864004952	50.8314412207903	49.9548456302652	11373.41061	1.269186323	24128.820059426	2058174.26426996	1220141.75977855	NA	NA	NA	NA	NA	0.298300234586866	0.298300234586866	0.0141542749163733	0.0139101823885836	0.00316698438298252	0.471362071663216
1701108	1846681.42194	555.147411833616	555.147411833616	28.4284290637236	22.4941629187103	663960.1523	9.773891077	181117.55041577	2066825.81288445	1222192.28559722	NA	NA	NA	NA	NA	0.300618940136635	0.300618940136635	0.0153943331675794	0.0121808573213887	0.359542336004273	3.66590731144402
1701110	95632653.48941	29939.5527413338	29939.5527413339	914.27495946419	913.377962138281	6990.604638	0.547153574	34406.6908032883	2049182.5465932	1217157.24362478	NA	NA	NA	NA	NA	0.313068305112429	0.31306830511243	0.00956028015645758	0.00955090054297641	7.30985116791109e-05	0.203175733405082
1701112	19752801.77756	5368.6299510224	5368.6299510224	131.629055278175	131.483851028184	3044.210969	0.864407743	9233.8494592743	2060466.59333502	1220488.68162485	NA	NA	NA	NA	NA	0.271790807779046	0.271790807779046	0.00666381694913332	0.00665646587804851	0.000154115401110254	0.329679510417235
1701118	798773.84677	227.274593637	227.274593637	13.4331462079012	11.5419289358352	47117.49506	2.894851123	48483.6568515099	2065089.96366486	1221088.48019832	NA	NA	NA	NA	NA	0.284529337754397	0.284529337754397	0.0168172083528032	0.0144495578848848	0.0589872781270054	0.97182222051249
1701120	414993.52513	114.835183000871	114.835183000871	6.37419180931372	5.76782380627911	28587.25673	4.876147999	16080.9656065195	2068591.94960247	1222135.50356851	NA	NA	NA	NA	NA	0.276715601682937	0.276715601682937	0.0153597379798081	0.0138985874646413	0.0688860307423949	1.77770772163148
1701122	667379.93205	207.089032668	207.089032668	9.70056955567278	6.77327872646437	88810.44718	2.348247119	107905.978862875	2054894.20841215	1217983.37647777	NA	NA	NA	NA	NA	0.310301557962466	0.310301557962466	0.0145353030407663	0.010149059630335	0.133073295906875	0.823035462130035
1701124	4854452.90843	1238.94020139426	1238.94020139426	57.3155861254767	55.5891237230171	82852.60569	3.982704519	55746.092369253	2069241.15806622	1221934.54623175	NA	NA	NA	NA	NA	0.255217266448867	0.255217266448868	0.0118068064942901	0.0114511613917366	0.017067341521868	1.48624956779388
1701130	289452.64456	86.77068509928	86.77068509928	5.58044763126266	4.12848463755171	69947.45158	4.756267495	36773.0821430531	2066910.75827577	1220825.49841445	NA	NA	NA	NA	NA	0.299775064177358	0.299775064177358	0.0192793112660814	0.014263074513717	0.241654214928068	1.90213731087031
1701132	1626821.80022	380.05022866636	380.05022866636	13.7279946356557	13.4475011693981	5423.606347	1.020305382	13678.804679402	2062307.05891396	1219565.63861035	NA	NA	NA	NA	NA	0.233615156014608	0.233615156014608	0.0084385361898883	0.00826611812527933	0.00333386628226063	0.396497097086782
1701136	335633.5308	100.25304346512	100.25304346512	6.47888284098786	5.20170257936929	52093.27548	4.534949151	30171.5673976534	2066277.5531649	1220214.03069315	NA	NA	NA	NA	NA	0.298697937676732	0.298697937676732	0.0193034433286362	0.0154981612444107	0.155208793816973	1.72656842097145
1701138	35803787.32146	9183.43015473909	9183.43015473911	334.751939370368	314.306143517715	3197814.213	10.56485892	744180.71622851	2070458.33719302	1221215.27884568	NA	NA	NA	NA	NA	0.25649326067901	0.256493260679011	0.00934962372457522	0.00877857252071562	0.0893149706283531	4.2970936269438
1701142	774057.06439	251.327322358	251.327322358	10.9632827523	6.14941634079497	614646.9654	6.95648258	230725.645518072	2052280.85061857	1215921.83636289	NA	NA	NA	NA	NA	0.32468836461826	0.32468836461826	0.0141634037807531	0.00794439663907861	0.794058983085925	2.66397332650157
1701144	13799703.08342	4363.56170940361	4363.56170940362	164.318800450338	158.025731738994	545834.114	8.67870644	194533.244872506	2036610.06309747	1211114.87326102	NA	NA	NA	NA	NA	0.316206927281379	0.31620692728138	0.0119074156492369	0.0114513863656138	0.0395540476994614	2.80586546714795
1701146	627695.46692	173.16186066368	173.16186066368	9.1523054786974	8.03531488687852	37886.74785	2.95015023	33900.677746784	2063950.91637719	1219247.12446828	NA	NA	NA	NA	NA	0.275869222878663	0.275869222878663	0.0145808054399473	0.0128012950711696	0.0603584856776235	1.11758083814694
1701148	20388959.57019	5990.25768870126	5990.25768870126	221.121120326354	216.552918234336	32807.06597	0.648788855	153963.125699836	2050167.48536501	1214882.22979018	NA	NA	NA	NA	NA	0.29379908612205	0.293799086122051	0.0108451399673011	0.0106210872354149	0.00160906032782399	0.213083917469694
1701154	612084.39721	165.5268317318	165.5268317318	9.23444155744146	8.43299447161875	22655.84487	2.954702935	21337.6157888117	2068030.68400442	1220220.387873	NA	NA	NA	NA	NA	0.270431385747298	0.270431385747298	0.0150868762535589	0.0137775027595181	0.037014249951918	1.06177958654029
1701156	20883965.41254	5255.94138743953	5255.94138743953	208.761178271746	137.103811053637	30217876.99	25.12086058	4051734.59652201	2071690.87014569	1219176.54830194	NA	NA	NA	NA	NA	0.251673534389381	0.251673534389381	0.00999624229153305	0.0065650276824971	1.44694153591422	7.45800996342131
1701166	145130762.4718	40246.3903599506	40246.3903599506	1595.26695329391	1484.70736011544	45340774.93	31.00051849	3988993.65099125	2063882.0761866	1216194.33071333	NA	NA	NA	NA	NA	0.277311230744555	0.277311230744555	0.0109919284245742	0.0102301354642434	0.312413262066408	11.3664695652581
1701168	638105.82537	178.199979146	178.199979146	10.2969802547725	9.11926776347472	19097.75591	1.71835745	30515.9491821234	2066949.99928366	1219041.68733432	NA	NA	NA	NA	NA	0.279263990487271	0.279263990487271	0.0161367908666276	0.0142911526598068	0.0299288223844788	0.625828670641111
1701170	1137668.99202	352.297988567279	352.297988567279	18.1866554446074	13.6282187057755	283723.2538	5.110045334	141025.721943353	2053177.52154211	1214800.63666477	NA	NA	NA	NA	NA	0.309666511998145	0.309666511998145	0.0159858935878316	0.0119790719456788	0.249389985830793	2.01185464531049
1701172	2061340.3324	825.039013319208	825.039013319208	30.6692487353261	22.8906766726801	402226.571	3.649637331	258646.942277515	2048255.26190427	1212809.04946664	NA	NA	NA	NA	NA	0.400243957948769	0.400243957948769	0.0148783043019481	0.0111047536949072	0.195128657154683	1.55511821426612
1701174	6559330.0572	1883.3058168604	1883.3058168604	108.921023003907	94.5712334706864	1943580.437	16.49896564	365293.515842612	2066376.25822301	1218124.42691517	NA	NA	NA	NA	NA	0.287118623462642	0.287118623462642	0.0166055103271328	0.0144178189915719	0.29630776619734	5.32059933370785
1701176	80321250.19196	23272.4699133132	23272.4699133132	933.569212463568	884.326257704804	7214968.903	15.7859601	1675825.76618078	2059874.71891584	1214853.63374831	NA	NA	NA	NA	NA	0.289742376490583	0.289742376490583	0.0116229417524308	0.011009866698929	0.0898264019267245	4.30532162030362
1701178	438414.59766	126.617413144319	126.617413144319	7.55518939467512	4.24563352414002	264303.2232	5.633459436	125516.494971598	2064783.19868457	1217391.22467932	NA	NA	NA	NA	NA	0.288807475435646	0.288807475435646	0.0172329786348363	0.00968406058283808	0.602861365955184	2.10572501454735
1701180	127488.91331	35.9122055403999	35.9122055403999	2.09917369000835	1.20541310168566	25277.97619	1.874279463	36243.413035195	2069825.32357149	1218922.80067218	NA	NA	NA	NA	NA	0.281688851273494	0.281688851273494	0.0164655391242063	0.00945504256322741	0.198275877750518	0.697450214345245
1701182	1087583.10437	372.198973322862	372.198973322862	16.2105216157488	15.2904638841184	39162.83269	3.090506452	31250.7780800773	2042324.27751404	1210584.50245558	NA	NA	NA	NA	NA	0.342225777347345	0.342225777347345	0.0149050877589157	0.0140591223076931	0.0360090484420367	1.25317944371333
1701184	10421823.24819	2873.70894926142	2873.70894926142	144.07046909199	117.551864923402	6593352.793	19.57127669	874254.417791122	2068336.28870456	1217583.23406893	NLA06608-NELP-3586	REF_Lake	0	0.138	0.002	0.275739559271504	0.275739559271504	0.0138239217516005	0.0112793953729562	0.632648686893159	7.54168656037068
1701186	6747967.5395	1936.21593741422	1936.21593741422	97.96019149435	97.1921687562775	8882.882383	1.081830347	20764.3535265297	2067070.81969317	1217750.03070176	NA	NA	NA	NA	NA	0.286933202639218	0.286933202639218	0.0145169921047973	0.0144031766879956	0.00131637894388244	0.427794796098551
1701188	1974170.33525	564.36812489232	564.36812489232	25.9317398608373	24.0699756167982	57470.7144	3.00963532	55533.6425493714	2055919.35272698	1213909.00129288	NA	NA	NA	NA	NA	0.285876104414694	0.285876104414694	0.0131355128773898	0.012192451272828	0.0291113250836697	1.0348810515879
1701190	26881949.28307	7829.66183823177	7829.66183823177	338.679782297918	325.669706575036	1203680.639	6.780409532	432812.699738918	2057617.42728539	1213949.03655261	NLA06608-EMAP:ME011L	REF_Lake	0	0.246	0.013	0.291260940781657	0.291260940781657	0.0125987806439028	0.0121148099472139	0.0447765385733417	2.78106589692513
1701192	7426410.15289	2114.40674537909	2114.40674537909	78.6491923431002	66.3128425411736	1725274.172	9.49302993	514577.784245628	2053550.73472472	1212596.13868577	NA	NA	NA	NA	NA	0.284714512375305	0.284714512375305	0.0105904724791552	0.00892932671047907	0.232316036480776	3.35279567991699
1701208	37170421.64787	10950.3225140621	10950.3225140621	424.562671515856	410.727459074549	583339.2385	3.958960667	446819.304992191	2062204.9616599	1212200.63731268	NA	NA	NA	NA	NA	0.294597748118082	0.294597748118082	0.0114220569122918	0.011049846648648	0.0156936406055923	1.30553723167846
1701210	3143070.40262	973.370315709673	973.370315709673	46.4849450586518	44.2661163580802	61896.41544	3.091894315	60139.9517609678	2055909.70472357	1211220.55646744	NA	NA	NA	NA	NA	0.309687722838881	0.309687722838881	0.014789660778805	0.0140837177306563	0.0196929777291671	1.02920627016818
1701214	18529919.75706	5515.60091191181	5515.60091191181	220.583796366019	219.750217135589	5328.25643	0.441309192	27407.2996230213	2057133.05426721	1211519.32215089	NA	NA	NA	NA	NA	0.29765919033785	0.29765919033785	0.0119041959845496	0.0118592104022395	0.000287548812939134	0.194410120781269
1701216	14143807.87586	4175.6023046243	4175.6023046243	157.09529580108	156.638969522784	3645.340831	0.662767651	14382.011767787	2057048.776025	1210856.14753118	NA	NA	NA	NA	NA	0.295224761342455	0.295224761342455	0.0111070015359303	0.0110747382103605	0.000257734046092474	0.253465293302351
1701218	2434710.29559	700.97199677372	700.97199677372	23.4783344583715	22.6878256106634	20914.22328	1.882307065	30434.4396742496	2050725.63674584	1208818.90723879	NA	NA	NA	NA	NA	0.287907763828573	0.287907763828573	0.00964317376933835	0.00931849084951008	0.00859002539968801	0.687189365201141
1701222	13941507.35659	4113.79096780671	4113.79096780671	153.575123885195	153.042982782293	1137.764044	0.156872037	16909.9541133575	2057242.86038157	1210555.67616137	NA	NA	NA	NA	NA	0.29507504910236	0.29507504910236	0.0110156757054396	0.0109775061525145	8.16098299056731e-05	0.0672836860687434
1701230	1749762.32516	513.56051013064	513.56051013064	26.620563933004	22.5848453339779	71818.27206	2.036660682	117985.88077585	2060469.53695357	1210592.31758157	NA	NA	NA	NA	NA	0.293503010520974	0.293503010520974	0.015213817071167	0.0129073789103973	0.0410445870432334	0.608702258166303
1701232	8765075.0184	2341.52306401521	2341.52306401521	133.165312926587	130.183682785264	121091.3917	5.222633397	78724.4236870503	2067366.26962784	1212568.28250027	NA	NA	NA	NA	NA	0.267142387155819	0.267142387155819	0.0151927179912369	0.014852546328694	0.0138152145242111	1.53816803005595
1701234	6609415.94485	1728.82992510517	1728.82992510517	93.5814318453524	92.8662651158945	21026.27059	2.131857899	23431.3197999767	2066537.4245422	1212225.33204032	NA	NA	NA	NA	NA	0.261570755953445	0.261570755953445	0.0141588050481632	0.0140506008232475	0.00318126000322063	0.897357501390977
1701236	4971540.39922	1307.12019759374	1307.12019759374	70.9689976170689	70.4537717656263	2772.591711	0.562094096	13869.741467595	2065833.91840739	1211944.80959333	NA	NA	NA	NA	NA	0.262920562367113	0.262920562367112	0.0142750519795039	0.0141714169267698	0.000557692684431369	0.199902191218044
1701242	2687740.08947	706.638420475673	706.638420475673	36.0883904606099	32.8585523040193	193444.8045	5.256353516	98479.8478997697	2069887.40475318	1211575.63868142	NA	NA	NA	NA	NA	0.262911738841168	0.262911738841168	0.0134270387981325	0.0122253459077952	0.0719730323842979	1.96430852225608
1701254	93014.09537	26.63697057756	26.63697057756	1.89007304534969	1.28659762237587	13323.30592	2.215763203	17036.0519445633	2071962.21884127	1211022.33207274	NA	NA	NA	NA	NA	0.286375634484225	0.286375634484225	0.020320286273077	0.0138322865718139	0.143239644131369	0.782065349610059
1701256	4066080.48418	1119.29640903903	1119.29640903902	60.9638804154872	53.6133613480707	475601.6498	6.895981764	207676.880904992	2069095.4084121	1209826.75763049	NA	NA	NA	NA	NA	0.275276501140078	0.275276501140077	0.014993279314731	0.0131855140488895	0.116968085518827	2.29010397174435
1701258	10249449.15849	3225.58321447575	3225.58321447575	104.692760227205	81.8068991715523	3253199.588	7.924557553	1058289.89612879	2060936.6343389	1207388.85958728	NA	NA	NA	NA	NA	0.314707957920244	0.314707957920244	0.0102144767595129	0.00798158983049236	0.317402383064192	3.07401554139387
1701260	143864952.24358	31575.4597505742	31575.4597505742	1104.24307578921	964.874678254453	35982890.16	11.52886238	12195152.3770202	2080013.15534713	1210429.61330145	NA	NA	NA	NA	NA	0.21947986120423	0.219479861204231	0.0076755530695176	0.00670680845617499	0.250115748129376	2.95058963164772
1701266	1348422.90107	412.842833052184	412.842833052184	23.7559581762885	22.5020909331002	27168.82911	2.747762226	27372.997255006	2067462.11937683	1209418.80912793	NA	NA	NA	NA	NA	0.306167177021827	0.306167177021827	0.0176175872995317	0.0166877104469557	0.0201485966223512	0.99254125724326
1701268	1235240.41169	386.1591491436	386.1591491436	21.4518408053086	15.0248440404956	779119.3417	10.96879558	197840.17106515	2065603.1133932	1208699.24821124	NA	NA	NA	NA	NA	0.312618616982644	0.312618616982644	0.0173665309216682	0.0121634978084463	0.630743079911095	3.93812509110413
1701270	260830.86077	83.54370672368	83.54370672368	5.18316953612042	4.27045300697521	5234.047196	0.696208287	19847.750391689	2066616.82256363	1209075.87231424	NA	NA	NA	NA	NA	0.32029839750193	0.32029839750193	0.0198717648702272	0.016372498999422	0.0200668248402376	0.26370984583682
1701272	19423664.66787	5876.35926749906	5876.35926749907	139.696446819779	136.760809619581	62501.3759	1.52464078	141711.0012035	2063123.33610606	1207699.89572613	NA	NA	NA	NA	NA	0.302536074833476	0.302536074833476	0.00719207467841332	0.0070409375346047	0.00321779524969805	0.44104815694758
1701276	3983476.74726	1175.76618128106	1175.76618128106	28.3891502121058	14.6791067979854	3563421.233	7.127050518	1385478.22136752	2066345.59021465	1207387.57435529	NA	NA	NA	NA	NA	0.295160799442296	0.295160799442296	0.00712672672976767	0.00368499874088189	0.894550529371376	2.57197924734086
1701282	5483453.02113	1625.41368630264	1625.41368630263	22.431052422294	20.7864099595341	81295.77056	1.409229656	161573.166180709	2064001.29625691	1206436.29159974	NA	NA	NA	NA	NA	0.296421557737297	0.296421557737295	0.00409068014914286	0.00379075190020513	0.01482565278607	0.503151435858328
1701288	46896234.24429	10906.399294959	10906.3992949589	381.840111303698	364.05591155587	2316686.232	6.751191318	1064890.28289834	2076911.13997675	1207797.2601456	NA	NA	NA	NA	NA	0.232564500555542	0.23256450055554	0.00814223396519712	0.00776300949153922	0.0494002614353214	2.17551635995271
1701290	3522293.39996	995.681714963457	995.681714963457	29.5385745533842	21.9770809446432	764094.6464	4.796108726	451333.869665081	2066659.62305313	1205493.31884017	NA	NA	NA	NA	NA	0.282679947949471	0.282679947949471	0.00838617661825663	0.00623942370754599	0.216931004784745	1.69296987830097
1701292	39028809.13811	9278.63652178623	9278.63652178623	309.712825901394	307.024389330337	396410.9528	5.349003948	226593.649766575	2074277.64368021	1207203.71435031	NA	NA	NA	NA	NA	0.237738140791132	0.237738140791132	0.00793549259485277	0.0078666092076722	0.0101568805596203	1.74943540213224
1701298	37202296.11018	8941.02458808318	8941.02458808317	299.610137263549	298.249940420098	20781.92798	1.695117053	27768.8422733687	2073810.86222718	1207022.20048795	NA	NA	NA	NA	NA	0.240335289026329	0.240335289026329	0.00805353885620958	0.00801697668167544	0.000558619498066767	0.748390148044832
1701314	20534668.84477	4982.02467246737	4982.02467246737	133.312287698854	109.979223023978	10851978.51	22.03649365	1457568.21777527	2068257.22445682	1202927.0481687	NA	NA	NA	NA	NA	0.242615291735579	0.242615291735579	0.00649205929282893	0.00535578264521119	0.528471074553701	7.44526285470447
1701320	10856985.16733	2182.48070697041	2182.48070697041	35.319851323275	33.3049143161344	352290.467	4.707532096	248382.250375481	2065981.53668666	1202433.24256556	NA	NA	NA	NA	NA	0.201020879492197	0.201020879492197	0.00325319145038134	0.00306760245158601	0.0324482774518367	1.41833994364509
1701322	161963.73125	42.19344631376	42.19344631376	1.38471660197807	0.926948956673588	15005.28143	1.280974396	29510.9651138136	2077868.22698855	1206218.31409971	NA	NA	NA	NA	NA	0.260511695971193	0.260511695971193	0.00854954742824913	0.00572318845410391	0.0926459356930875	0.508464612123995
1701352	2069141.39929	543.202436412601	543.202436412601	22.8484876394344	17.7050656360325	768837.6632	9.381091561	225092.590360833	2074055.76093744	1201439.30881856	NA	NA	NA	NA	NA	0.262525527061125	0.262525527061125	0.011042496973515	0.00855672098683433	0.371573283229371	3.41565069719763
1702120	2431017245.50367	731477.001233442	731477.001233443	20853.3150351118	18680.2359241816	588549949.4	20.02984222	112774609.829178	2042095.9821612	1235511.51994253	NA	NA	NA	NA	NA	0.300893382219463	0.300893382219463	0.00857802019861497	0.00768412316232308	0.242100277358609	5.21881609957676
1703074	12755057.1227	3780.84806573109	3780.8480657311	122.734966429888	108.562447055611	2022181.873	8.574710396	627763.514926411	1971368.04093054	1218830.92068821	NA	NA	NA	NA	NA	0.296419532218509	0.296419532218509	0.00962245525435225	0.00851132582247742	0.158539617153196	3.22124785037411
1703086	21433614.46684	6526.1849586806	6526.1849586806	132.43910194215	94.7387994099474	13582425.65	12.84162201	3160669.09639538	1981175.80485992	1217454.56852464	NA	NA	NA	NA	NA	0.304483640348075	0.304483640348075	0.0061790372383084	0.00442010373735695	0.633697394856729	4.29732605209771
1703096	2657170.27294	905.03900500626	905.03900500626	29.3188518223774	20.8674870880864	856173.4029	5.845405106	401662.376544089	1974610.91758901	1216070.69207965	NA	NA	NA	NA	NA	0.340602562892926	0.340602562892926	0.0110338626474012	0.00785327432742869	0.322212472275138	2.13157480734574
1703104	60410389.68456	11117.7025258856	11117.7025258856	243.608260016204	192.694977753911	16051122.71	12.31720298	4341661.46703968	1977486.03525877	1212958.32901581	NA	NA	NA	NA	NA	0.184036265681086	0.184036265681086	0.00403255567938286	0.00318976551484092	0.265701360209938	3.69700006134847
1703106	662822.60775	248.76865240048	248.76865240048	9.71339636432511	6.96336017970895	142732.7976	3.815783299	105290.621818497	1974446.73697381	1214779.71776928	NA	NA	NA	NA	NA	0.375317090110948	0.375317090110948	0.0146545942319287	0.0105056165832161	0.215340870892315	1.35560788923867
1703108	564598.86519	214.80888048032	214.80888048032	9.76562756938288	8.24384863021633	25996.38162	1.82530262	39178.9784926433	1988199.15389444	1217902.76414025	NA	NA	NA	NA	NA	0.380462827193307	0.380462827193307	0.0172965766874089	0.0146012490256106	0.0460439848940391	0.663528826431281
1703110	1354275.93522	516.170275985628	516.170275985628	20.7019976224734	20.5914386774142	41003.09893	2.374412842	46374.0923617558	1975620.79218801	1214177.98468675	NA	NA	NA	NA	NA	0.381141141595916	0.381141141595916	0.0152863955447236	0.0152047586034002	0.0302767684661982	0.884181163269834
1703112	2195334.60275	851.948779688094	851.948779688094	33.1387622253514	24.171870588366	479345.1988	4.826037989	299391.408201849	1975918.89874046	1213680.03800296	NA	NA	NA	NA	NA	0.388072405282044	0.388072405282044	0.0150950849058908	0.0110105632909384	0.218347216046039	1.60106531339345
1703118	2447712.07374	841.94224242884	841.94224242884	30.3245790410641	27.3703778587857	102729.2299	2.950694501	96364.7813902425	1987615.50800084	1216816.35721031	NA	NA	NA	NA	NA	0.343971111415236	0.343971111415236	0.0123889485885198	0.0111820251051689	0.0419694910206633	1.06604537900609
1703120	1436236.28518	555.141304699723	555.141304699723	21.8671698106514	20.5168328945172	17989.22398	1.368915823	34718.60207367	1988378.34709286	1217011.734418	NA	NA	NA	NA	NA	0.386525051920791	0.386525051920791	0.0152253288935051	0.0142851375544699	0.0125252537939782	0.518143672427489
1703124	142447.66013	60.99579335304	60.99579335304	1.99725394935364	1.25177852958821	21212.69528	1.746346365	32075.756658931	1981812.39306367	1214509.32061683	NA	NA	NA	NA	NA	0.428197931067272	0.428197931067272	0.0140209670522556	0.00878763841010668	0.148915715854097	0.661331095180685
1703126	4442050.803	1692.31333715591	1692.31333715591	70.563827226505	52.1944752568821	1730478.227	7.918790923	581963.431475205	1989784.57950568	1216204.85577445	NA	NA	NA	NA	NA	0.380975682676341	0.38097568267634	0.0158854165240183	0.0117500851682362	0.389567410132117	2.9735171205061
1703130	710308.13977	301.359583949639	301.359583949639	8.81772500175543	7.27797982674306	52110.03649	2.164699276	66355.7180433823	1986759.10922993	1214200.67822211	NA	NA	NA	NA	NA	0.424265986938035	0.424265986938035	0.0124139433409994	0.0102462289522681	0.0733625782563514	0.785313429295292
1703134	93666.41826	40.94968299174	40.94968299174	1.53658436815942	1.0866722057408	5153.635165	0.811718414	17944.2822511295	1976090.59662974	1209207.16034995	NA	NA	NA	NA	NA	0.437186387100567	0.437186387100567	0.0164048588245806	0.0116015133911111	0.0550211619141291	0.28720207879452
1703136	555493.15252	245.596987303186	245.596987303185	11.3054445713637	10.6545967589153	7897.540584	1.557725531	12226.2563611787	1976660.84358757	1209093.75774545	NA	NA	NA	NA	NA	0.442124238956021	0.442124238956019	0.0203520862859901	0.0191804286165916	0.0142171700014172	0.645949205602838
1703138	65805376.99869	12931.7248522103	12931.7248522103	249.988228004516	246.019283882136	1073978.183	6.906814033	397762.306191665	1979433.77939588	1209370.53156652	NA	NA	NA	NA	NA	0.196514714177046	0.196514714177046	0.00379890275546165	0.00373858938437559	0.0163205232153199	2.70005017137671
1703140	66155334.82528	13053.5787289243	13053.5787289243	251.959808135491	251.793755498912	7897.898545	1.208560508	16601.7434160238	1980802.26096396	1209005.0522655	NA	NA	NA	NA	NA	0.197317098664825	0.197317098664825	0.003808609068353	0.00380609902684211	0.000119384151948725	0.475727057519575
1703142	2080204.08063	708.8061499603	708.8061499603	21.1517209698926	19.6625633928673	22642.34409	1.151723957	57026.3127465147	1990262.19680358	1211563.65767619	NA	NA	NA	NA	NA	0.340738755663644	0.340738755663644	0.0101680989701197	0.00945222806548499	0.0108846743936502	0.39705081741207
1703146	208144.61749	84.3553672724	84.3553672724	2.87062217168712	1.99003517012914	17648.59475	1.428869274	33329.4934564838	1989101.89104956	1210729.34955252	NA	NA	NA	NA	NA	0.405272873685781	0.405272873685781	0.0137914792431519	0.00956082936050339	0.0847900606934883	0.529518841114181
1703154	2545283.49341	915.803352268756	915.803352268756	28.3167064381702	24.1536010214605	439759.9151	7.955681639	164632.439972667	1978185.82292415	1206629.76134534	NA	NA	NA	NA	NA	0.359804066871083	0.359804066871083	0.0111251679867822	0.00948955237559849	0.172774434061504	2.67116198467938
1703160	709655.81688	250.97051702016	250.97051702016	11.6635985965243	10.8830243231556	2772.144412	0.410506332	17004.201491214	1992327.53532334	1210690.50661391	NA	NA	NA	NA	NA	0.353651039067856	0.353651039067856	0.0164355710459801	0.0153356374516914	0.00390632239750775	0.163027026787019
1703166	2975897.02418	1093.82564505187	1093.82564505187	31.892558661697	30.789176506591	11741.41245	0.780636176	41154.8539972586	1978270.2149019	1206076.2644689	NA	NA	NA	NA	NA	0.367561658271181	0.36756165827118	0.0107169564008973	0.0103461834386137	0.00394550360936475	0.285298362394437
1703178	6894320.20104	2235.64440597433	2235.64440597433	55.9083538727152	45.836809803714	1235926.646	6.379808665	558591.949286305	1977557.07272553	1204107.93554574	NA	NA	NA	NA	NA	0.324273364274129	0.324273364274129	0.00810933525603895	0.00664848867866618	0.179267369364939	2.21257511422981
1703184	699254.39436	296.509345507705	296.509345507705	12.5842826508427	9.02001674028234	265183.226	7.928163508	105580.10964059	1972303.30602209	1201343.4594271	NA	NA	NA	NA	NA	0.424036442100715	0.424036442100715	0.017996715862416	0.0128994780912861	0.37923712477018	2.51167788045233
1703188	2419742.61284	996.713573146925	996.713573146925	45.2648307356691	44.3322992877281	15676.83836	2.115361993	19913.613004262	1971802.77006795	1199408.46316904	NA	NA	NA	NA	NA	0.411908922816011	0.411908922816011	0.018706465099006	0.018321080536618	0.00647872144616259	0.787242292829773
1703190	1159133.09588	457.480014314399	457.480014314399	14.6857754840196	11.9802611419122	94310.8744	2.65878065	96242.5412631872	1983959.02193648	1202779.88807486	NA	NA	NA	NA	NA	0.394674275059919	0.394674275059919	0.0126696196806203	0.0103355353966638	0.0813632832460886	0.979929178533381
1703196	1917588.02649	804.603098491784	804.603098491785	35.0743543496613	34.2517811470869	11810.62063	1.609169526	17345.0059997682	1971161.69120572	1198092.06506857	NA	NA	NA	NA	NA	0.419591219478226	0.419591219478227	0.0182908705442129	0.0178619081230822	0.00615910219861899	0.680923409894344
1703198	6000575.29023	2112.60171496278	2112.60171496279	55.9769433273515	51.8704045924968	426896.7112	7.406362086	175274.447122715	1984676.19020651	1201626.18793295	NA	NA	NA	NA	NA	0.352066529088048	0.352066529088049	0.00932859611285802	0.00864423860774666	0.0711426305899475	2.4355901171442
1703200	892440.26503	361.570740217735	361.570740217735	14.766668817184	13.3852538461239	54766.60021	4.454306316	34537.1497760377	1969825.46192901	1197030.60295419	NA	NA	NA	NA	NA	0.405148394111936	0.405148394111936	0.0165463946392957	0.0149984871487998	0.0613672447961085	1.58573016491354
1703204	7227362.31214	2335.68177871908	2335.68177871908	44.4697514581253	37.2912732851692	1157667.081	6.00999339	515988.242518674	1981915.69623104	1199450.86913158	NA	NA	NA	NA	NA	0.323172089324451	0.323172089324451	0.00615297110308532	0.0051597348624034	0.16017836535681	2.2435919767263
1703212	1330863.79862	478.62875637752	478.62875637752	18.164829759003	15.9054006899795	70077.3451	2.7951726	70166.5703467015	1988765.34720225	1200876.64790384	NA	NA	NA	NA	NA	0.359637670566905	0.359637670566905	0.0136489021474913	0.0119511859188537	0.0526555348283308	0.998728379536571
1703214	748687.95912	320.82609657504	320.82609657504	13.8507017403845	9.61665801797195	408702.8901	7.939411981	122422.102959938	1985838.88469028	1198889.43949511	NA	NA	NA	NA	NA	0.428517772547238	0.428517772547238	0.0184999659359615	0.0128446810194133	0.545892163913502	3.33847303892292
1703216	1050507.9308	386.8128495056	386.8128495056	15.171787727656	11.1942825311282	227862.6834	4.061903941	150004.28670405	1990042.88900626	1199784.68770085	NA	NA	NA	NA	NA	0.368215068315598	0.368215068315598	0.0144423352578615	0.0106560666539693	0.216907151977876	1.51904114480115
1703220	27564287.96194	9519.07829044472	9519.07829044472	314.222788545431	313.286162010639	4069.292832	0.286399639	33374.4646169907	1991507.5503519	1200332.34530029	NA	NA	NA	NA	NA	0.345340982636243	0.345340982636243	0.0113996337935267	0.0113656540826745	0.000147629165593494	0.121928332894615
1703222	7878487.78752	2922.1591369682	2922.1591369682	110.883023241048	109.435330975065	9399.48317	0.713940984	35622.4011407447	1990567.30085721	1199748.61555594	NA	NA	NA	NA	NA	0.370903556085608	0.370903556085608	0.0140741505516698	0.0138903979959729	0.0011930567671742	0.263864390636175
1703228	1461605.39045	541.166791752677	541.166791752677	22.3785954462075	16.9315460252483	840564.7858	14.28431274	174114.357429047	1992478.30964806	1197485.04851539	NA	NA	NA	NA	NA	0.370255060147296	0.370255060147296	0.0153109694261031	0.0115842115360805	0.575096938812744	4.82765923621512
1703462	24839472.6989	7729.60259719711	7729.60259719712	252.840076985966	245.778001620749	273623.8174	2.713968501	295633.082847528	1973087.73455849	1218142.97965148	NA	NA	NA	NA	NA	0.311182233652625	0.311182233652626	0.0101789631386645	0.00989465455245486	0.0110156854260484	0.925552088976187
1710508	68123750.42161	20794.2793426552	20794.2793426552	675.16459228547	471.802261365366	41002913.61	13.86540528	10488592.4665972	2083112.78297395	1284801.26030287	NA	NA	NA	NA	NA	0.305242726860483	0.305242726860483	0.00991085470349114	0.00692566481506723	0.601888671076353	3.90928656448242
1710512	605650.52761	201.98891144848	201.98891144848	9.73622260634242	5.62022125033287	337711.3614	5.519270094	163353.104974356	2077566.56174771	1284205.67287096	NA	NA	NA	NA	NA	0.333507364792635	0.333507364792635	0.0160756445548941	0.00927964394336651	0.557601035588405	2.06737032303741
1710514	1001360.3158	308.657135665648	308.657135665648	12.4399589707194	11.3418472749864	31755.17926	1.962293897	35729.5973972611	2078376.74553697	1283232.53407556	NA	NA	NA	NA	NA	0.308237834868718	0.308237834868718	0.0124230596863437	0.0113264397400503	0.0317120408697546	0.888763982054672
1710516	481610.88328	163.8604724536	163.8604724536	5.33670447907315	2.87607585631911	174314.5422	3.105467108	154637.236580369	2086179.40987014	1285084.43461983	NA	NA	NA	NA	NA	0.340234156125443	0.340234156125443	0.0110809465988967	0.00597178335491852	0.361940621052487	1.12724817162265
1710518	6366939.4843	1865.48961082497	1865.48961082497	67.7801993339612	52.4312422506253	1134193.774	5.279521023	702129.960642891	2079964.25003825	1282343.68185016	NA	NA	NA	NA	NA	0.292996284231225	0.292996284231225	0.0106456484314164	0.0082349207778578	0.178137985573252	1.61536159625135
1710522	1712293.97067	457.717458833291	457.717458833291	20.0562865509928	19.3707948071317	16367.46137	2.026765193	21810.6411710217	2076160.92927113	1279517.16086332	NA	NA	NA	NA	NA	0.267312428048901	0.267312428048901	0.011713109369383	0.0113127740557027	0.00955879168551625	0.750434672766354
1710524	78281927.99108	23921.3106724917	23921.3106724917	569.051292106794	518.37244823178	7702619.026	7.733015382	2795994.04142485	2086014.20435703	1280416.34960241	NA	NA	NA	NA	NA	0.305578966772733	0.305578966772733	0.00726925494440602	0.00662186613864246	0.0983958778695089	2.75487676721754
1710526	514897.22253	156.49168393584	156.49168393584	9.09797094182977	4.66353091082295	515186.9822	7.888960024	182938.75722946	2075438.64747774	1277686.54448437	NA	NA	NA	NA	NA	0.303928001722173	0.303928001722173	0.0176694892567607	0.00905720735471871	1.00056275244325	2.81617187086169
1710528	735739.79655	236.37913033462	236.37913033462	9.67716358460158	8.1699456500018	11672.40621	0.609299433	50472.5856016309	2092047.09375264	1282495.30577582	NA	NA	NA	NA	NA	0.321280881424437	0.321280881424437	0.0131529701532788	0.0111043954510983	0.0158648563863662	0.23126229954074
1710530	2091052.29965	675.879602734756	675.879602734756	27.3981426513205	26.3299577890107	4486.998189	0.353375853	33846.6210149716	2090295.07266324	1281933.06087776	NA	NA	NA	NA	NA	0.32322462850302	0.32322462850302	0.0131025621195158	0.0125917260861518	0.00214580868673205	0.13256857123242
1710542	15453573.94375	4668.41352339813	4668.41352339814	204.45570518547	131.039431347351	15218599.42	17.19243731	3440383.31485307	2077073.20410191	1276455.99628678	NA	NA	NA	NA	NA	0.302092806517823	0.302092806517823	0.0132303184965287	0.0084795550740771	0.984794810274614	4.4235185522198
1710546	79230646.74325	24083.7188420073	24083.7188420073	531.074782363357	530.831199040208	1465.698426	0.280454238	14178.4950278507	2087784.54430192	1279971.61212611	NA	NA	NA	NA	NA	0.303969736862701	0.303969736862701	0.00670289596504652	0.00669982160767143	1.84991349464766e-05	0.103374753323321
1710548	5859905.88017	1534.96128545599	1534.96128545599	66.4158816423876	64.0577703808969	37704.71503	1.815408474	79228.4059688848	2061629.25604309	1272017.69378025	NA	NA	NA	NA	NA	0.261942993086343	0.261942993086343	0.0113339502375183	0.010931535709075	0.00643435505638295	0.475898947718419
1710554	87298379.65631	26025.066010908	26025.066010908	589.048134606463	572.331445278253	1431015.517	4.483615473	946500.813741531	2089216.7061391	1278699.54960652	NA	NA	NA	NA	NA	0.298116255002299	0.298116255002299	0.00674752655118595	0.00655603743771073	0.0163922345710636	1.51190098964963
1710558	1110262.49471	338.99590816632	338.99590816632	15.5743818033852	12.4490191824093	51561.52648	1.375177041	105462.925843042	2079961.26271864	1276089.52615187	NA	NA	NA	NA	NA	0.305329514219847	0.305329514219847	0.0140276573131052	0.0112126810026677	0.0464408432471349	0.488906656702637
1710562	696403.83269	217.3757331811	217.3757331811	6.14707333186274	5.47957953609526	2367.121313	0.189240157	31675.5211622281	2087490.75850973	1277871.59732646	NA	NA	NA	NA	NA	0.312140345841353	0.312140345841353	0.00882688038651142	0.0078683937090485	0.00339906416634228	0.074730303595532
1710566	490689.78816	143.18717137623	143.18717137623	7.46440703248803	6.25871621374917	33631.86452	2.386991121	38023.305237575	2071267.80726061	1273048.33024751	NA	NA	NA	NA	NA	0.291807930043045	0.291807930043045	0.0152120692392606	0.0127549347159195	0.0685399723644414	0.884506602197346
1710568	6402030.88141	1788.0408019547	1788.0408019547	105.610554789543	92.8192517364158	676541.8823	5.817705661	328944.719429413	2068931.96436454	1272182.744466	NA	NA	NA	NA	NA	0.279292748672418	0.279292748672418	0.016496414457514	0.014498407373501	0.105676135406425	2.05670388469384
1710574	1564055.8279	499.71699616536	499.71699616536	17.9685007039168	14.452275129391	43518.28391	0.889806799	142680.915722249	2074392.00474909	1272847.82391019	NA	NA	NA	NA	NA	0.319500741118884	0.319500741118884	0.0114884011065273	0.00924025528474616	0.0278239965183534	0.305004237530373
1710578	870663.40362	270.840037682555	270.840037682555	14.0546725064711	12.0719095322066	27709.8284	1.449541447	53477.4857961981	2077214.47022379	1273237.75085642	NA	NA	NA	NA	NA	0.311073184604372	0.311073184604372	0.0161424868072269	0.0138651854229943	0.0318261090161703	0.518158772564622
1710580	90464603.05356	26829.7534958973	26829.7534958973	603.706319681471	600.312612713949	21552.59337	0.403083149	185027.981337214	2090505.29497992	1276289.30989347	NA	NA	NA	NA	NA	0.296577363855923	0.296577363855923	0.00667339820552846	0.00663588400822951	0.000238243386280485	0.11648288661119
1710584	26985820.53339	8113.24680394957	8113.24680394957	261.606295751186	238.649682839917	894525.8582	2.64205607	969010.788276015	2081655.90102759	1273440.35908507	NA	NA	NA	NA	NA	0.300648512573887	0.300648512573887	0.00969421313046592	0.00884352145396623	0.0331479955220627	0.923133022895924
1710592	4098607.26938	1142.79343276202	1142.79343276202	63.1040639038129	51.7502201822434	774895.9841	5.697135562	332804.336547946	2073703.68309219	1270944.47962098	NA	NA	NA	NA	NA	0.278824819664874	0.278824819664874	0.0153964651298144	0.0126262939532803	0.189063243480076	2.32838307378355
1710602	160766531.09232	46608.7574420542	46608.7574420542	1416.66289547847	1414.92364501702	12830.52059	0.485748018	74336.4062661699	2090483.25106032	1275322.80504313	NA	NA	NA	NA	NA	0.289915799795974	0.289915799795974	0.00881192674776913	0.00880110826179674	7.9808406033418e-05	0.172600765014909
1710604	2811511.6559	684.690901578055	684.690901578055	44.1056347054312	41.7312114056578	23298.80945	0.995051455	57113.7294785863	2134732.73663326	1288129.99038516	NA	NA	NA	NA	NA	0.243531233506082	0.243531233506082	0.0156875162202777	0.014842980045302	0.00828693325923337	0.407937104838083
1710610	92801304.06891	25333.4165849776	25333.4165849776	856.611685615932	836.781030565063	547351.6841	2.153116203	826086.385966635	2084779.96163539	1270901.21019579	NA	NA	NA	NA	NA	0.272985566734775	0.272985566734775	0.009230599658167	0.00901691025746478	0.0058981033681764	0.662584075222984
1710612	43254994.6801	13413.3846418276	13413.3846418276	458.859674854869	458.333516697592	6037.463931	0.810541377	18678.87922552	2107889.76018998	1278758.90389521	NA	NA	NA	NA	NA	0.310100249486299	0.3101002494863	0.0106082471688749	0.0105960830671066	0.000139578422692018	0.323224100231416
1710622	1067307.4792	304.122029274	304.122029274	17.7895451038294	12.6277392620614	129940.6087	2.566816215	162323.519710118	2067163.47138421	1265974.2494798	NA	NA	NA	NA	NA	0.284943219457203	0.284943219457203	0.0166676852270946	0.0118313977069912	0.121746180207972	0.800503888358581
1710628	3679306.62599	888.931859368449	888.931859368449	34.5411414897589	25.5275012549723	883428.1383	5.53382282	485503.690374453	2079679.51486421	1268846.8873954	NA	NA	NA	NA	NA	0.241603092574341	0.241603092574341	0.00938794860036022	0.00693812825347318	0.24010723435215	1.81961158239321
1710632	144047191.6	46530.9005865866	46530.9005865866	1967.83071080082	1966.00833991733	5664.283683	0.380952537	41093.5117077067	2073006.31805844	1267066.68113696	NA	NA	NA	NA	NA	0.323025392371389	0.323025392371389	0.0136610140672873	0.0136483628599763	3.93224166336333e-05	0.137838881312684
1710638	5013440.97499	1468.64046410478	1468.64046410478	75.9516351821499	66.5559787810805	436039.4258	4.346876831	261017.244555942	2093586.12492553	1272447.01301837	NA	NA	NA	NA	NA	0.292940611334855	0.292940611334855	0.0151496019522403	0.0132755086004006	0.0869740818681664	1.67053876666967
1710644	1224624.52685	270.90458983926	270.90458983926	8.88010998051791	7.70576278807048	15751.90618	0.591121071	70269.5612390639	2083386.22319769	1269489.36621376	NA	NA	NA	NA	NA	0.221214408089707	0.221214408089707	0.00725129195587767	0.00629234726164711	0.0128626414338747	0.224164003620437
1710646	8387800.0538	1463.34416709409	1463.34416709409	23.7999977247509	13.0493974661744	8424023.102	9.728095748	2592523.00882211	2082717.91078796	1267259.85119806	NA	NA	NA	NA	NA	0.174461021687223	0.174461021687223	0.00283745410859771	0.00155575924348155	1.00431853978012	3.24935326449711
1710654	2596870.6173	768.385277913663	768.385277913663	42.9086866506449	42.394295404439	6377.37051	1.389772844	12202.2948620728	2094800.06900004	1271705.27919075	NA	NA	NA	NA	NA	0.295888933701504	0.295888933701504	0.0165232285215879	0.0163251473223248	0.00245579062257273	0.522636977887016
1710658	482826.16976	144.31639212027	144.31639212027	9.31712165667139	7.85764704066191	51895.49084	4.064020684	31466.364065504	2074605.25987568	1264917.96207635	NA	NA	NA	NA	NA	0.298899275057949	0.298899275057949	0.0192970519002785	0.0162742774372974	0.107482763135635	1.64923696719355
1710660	159122.10551	50.14770629256	50.14770629256	2.66250187461023	1.38013239424996	50403.74636	2.900299489	46264.9133279644	2073803.98043925	1263863.50034603	NA	NA	NA	NA	NA	0.315152355053575	0.315152355053575	0.0167324449741077	0.00867341712093689	0.316761434236002	1.08945943554884
1710662	1498099.72857	444.33091976427	444.33091976427	22.8916271664857	15.1636399038623	1729922.975	17.13537538	287335.374416747	2075282.81172102	1263955.50638195	NA	NA	NA	NA	NA	0.296596355563326	0.296596355563326	0.0152804427702131	0.0101219161946826	1.15474486912249	6.02057083473108
1710664	736338.50386	235.05465092616	235.05465092616	12.4496217149067	7.36119715572158	487946.4358	6.485836456	204445.95115672	2074128.62648216	1263629.62542124	NA	NA	NA	NA	NA	0.319220914965016	0.319220914965016	0.0169074707483635	0.00999702869961716	0.662665925035985	2.38667693363103
1710668	5391600.59666	1653.52673083952	1653.52673083952	75.032386729662	67.1261726292486	662337.1116	7.641351559	236712.023290716	2072545.87158686	1262749.05977253	NA	NA	NA	NA	NA	0.306685686596268	0.306685686596268	0.0139165328337086	0.0124501382151401	0.122846101028015	2.79807126985923
1710670	28507520.05309	8350.34447568225	8350.34447568227	344.635358235328	281.254990841155	11713014.46	14.53831594	2385424.44872268	2097027.68785927	1268287.32999348	NA	NA	NA	NA	NA	0.292917253417038	0.292917253417039	0.0120892788146254	0.0098659929140581	0.41087454952892	4.91024331802751
1710674	43890902.26669	13115.8420409747	13115.8420409746	459.572159559532	457.878043275435	43361.9837	1.650494428	63678.2649387521	2093142.50579623	1268514.46259302	NA	NA	NA	NA	NA	0.298828261977395	0.298828261977393	0.0104707840537676	0.0104321857065794	0.000987949243707131	0.680954227344401
1710676	774414519.46186	224433.762583266	224433.762583266	6431.08933397022	6430.54591975152	4944.752975	0.572873873	22378.2317391617	2077684.72792654	1264039.42143582	NA	NA	NA	NA	NA	0.289810891897049	0.289810891897049	0.00830445345787058	0.00830375174812076	6.38515013695263e-06	0.22096263157141
1710682	325865209.98457	93211.4104822027	93211.4104822027	3083.83167308523	3083.71699015292	2697.210798	1.285766181	4920.14916429863	2090130.19069086	1267259.46977552	NA	NA	NA	NA	NA	0.286042841107881	0.286042841107881	0.00946351920547534	0.00946316727182671	8.2770750462368e-06	0.54819695662306
1710684	2986521.84495	912.51795110574	912.517951105741	43.0680443853386	37.0536917181752	554471.7028	7.510973743	181831.751864894	2074296.97779835	1261977.44529996	NA	NA	NA	NA	NA	0.305545379702728	0.305545379702728	0.0144208034031841	0.012406971601708	0.185658010082053	3.04936677512731
1710688	40246687.03781	12017.2572442526	12017.2572442526	399.313546167782	397.732668810357	77382.38601	3.406996419	59774.9895722173	2093729.74085843	1267482.89444043	NA	NA	NA	NA	NA	0.298589974199936	0.298589974199936	0.00992165009240747	0.0098823704032261	0.00192270200867223	1.29456126322716
1710690	326853255.76467	93469.5579471878	93469.5579471878	3099.26018856089	3098.98442225932	13961.24161	2.950372367	11872.919267774	2090262.59190574	1266608.52509841	NA	NA	NA	NA	NA	0.28596795748146	0.28596795748146	0.00948211508956888	0.00948127138892736	4.27140968118485e-05	1.17588954284345
1710692	1287542.40998	410.732100280799	410.732100280799	17.7446816028658	10.9963374538048	461448.3927	5.204947609	295445.959929997	2084416.19220242	1264455.90987983	NA	NA	NA	NA	NA	0.319004715570634	0.319004715570634	0.0137818230027401	0.00854056329995034	0.358394713155249	1.56187071506862
1710696	312203.52234	100.81748440368	100.81748440368	5.49186486410284	4.88506479723992	6859.412763	1.254164911	14927.9028576036	2075207.59779124	1261836.82338592	NA	NA	NA	NA	NA	0.322922315699841	0.322922315699841	0.0175906563223269	0.0156470521556766	0.0219709653228379	0.459502773325333
1710700	170622.64742	52.89683056371	52.89683056371	3.11175163082047	1.8346841974385	39645.25668	2.347417116	46326.806070464	2079668.64643181	1262699.89910616	NA	NA	NA	NA	NA	0.310022329178263	0.310022329178263	0.018237623655907	0.0107528761578895	0.232356356436144	0.855773579980859
1710710	329087095.28979	94058.964889575	94058.9648895749	3133.16282300721	3132.35536258527	37798.53944	3.1367502	30660.2010342725	2089838.74401418	1265020.32022062	NA	NA	NA	NA	NA	0.285817846508833	0.285817846508833	0.00952077084714667	0.00951831720969477	0.000114858771373928	1.23282099154367
1710712	28705978.12246	8489.6770042938	8489.6770042938	288.881054987706	288.637345011277	3572.647661	1.144518294	8580.89818502693	2096171.79435052	1266670.42808846	NA	NA	NA	NA	NA	0.295745958144215	0.295745958144215	0.0100634458005694	0.0100549559321737	0.000124456572974418	0.416348916391296
1710714	17111412.357	6314.91376239297	6314.91376239296	261.566638357049	245.421374540725	3458360.005	19.86709045	412217.667270106	2070918.90591651	1258822.27877328	NA	NA	NA	NA	NA	0.369046904524491	0.36904690452449	0.0152860928659724	0.0143425550983421	0.202108390169514	8.38964527625137
1710716	8528782.22141	2148.0070085484	2148.0070085484	75.715100446066	58.0348088026838	669555.8307	2.078927401	963967.760936634	2087339.78399326	1262852.19982312	NA	NA	NA	NA	NA	0.251853893414726	0.251853893414725	0.00887759805333013	0.0068045832682886	0.0785054434874886	0.69458321930749
1710718	577815.10566	165.12747025617	165.12747025617	8.50668972703428	4.84697372305226	234220.195	3.921319525	165690.304624034	2080359.28311807	1261836.38485619	NA	NA	NA	NA	NA	0.285779081645081	0.285779081645081	0.0147221656957508	0.00838845103835747	0.405354918391179	1.41360229574969
1710720	37978363.75882	11478.6981889642	11478.6981889641	418.957505819966	359.245517510043	14710015.23	16.59275141	2619504.36360896	2095743.66797837	1264740.67058454	NA	NA	NA	NA	NA	0.302243094564557	0.302243094564555	0.0110314785671267	0.00945921524664455	0.38732619771129	5.61557195107461
1710724	347061307.43201	98502.2638184198	98502.2638184198	3287.93184396471	3287.18622995805	25205.77295	2.287312521	29759.8641462688	2089740.34810668	1264250.88623023	NA	NA	NA	NA	NA	0.283818050900752	0.283818050900752	0.00947363412041784	0.00947148575645246	7.26262836283986e-05	0.846972043491677
1710726	6120683.12536	1578.37809242195	1578.37809242195	66.3788124906328	64.5386936343944	15321.8788	0.648874966	66241.7158454732	2082447.96817143	1261934.3762276	NA	NA	NA	NA	NA	0.257876132466687	0.257876132466687	0.0108450006528852	0.0105443611950747	0.0025032955449885	0.231302565225551
1710728	4841004.33378	1265.12623322345	1265.12623322345	57.3538492954741	50.6009490630011	156728.8856	2.187364549	204624.134603613	2081871.87379856	1261411.69928077	NA	NA	NA	NA	NA	0.261335488670304	0.261335488670303	0.011847510421601	0.0104525725601841	0.0323752830598318	0.765935484118756
1710732	947503.46569	279.99515842988	279.99515842988	15.330764617013	8.9459956638758	553899.1489	6.08577756	253671.534211792	2094046.33632622	1264790.82060884	NA	NA	NA	NA	NA	0.295508321150023	0.295508321150023	0.0161801673261941	0.00944164954305583	0.584587992505795	2.18352899004248
1710740	10771700.65141	3879.06906980836	3879.06906980836	162.727032656724	149.22849726635	4418946.695	33.59918938	363147.805848878	2071597.14012745	1257438.8319127	NA	NA	NA	NA	NA	0.360116679375099	0.360116679375099	0.015106902607382	0.0138537545830162	0.410236678311476	12.1684521393995
1710744	1057629.86701	290.267795729588	290.267795729588	12.1566261787661	11.6238563399474	3082.010086	0.439983011	17491.1540349729	2078803.88831448	1259599.69571859	NA	NA	NA	NA	NA	0.274451209051232	0.274451209051232	0.0114942160371603	0.0109904766331996	0.00291407247670972	0.176203930274563
1710748	351164757.97545	99593.3638185099	99593.3638185099	3347.57405027331	3347.34301299127	1639.202156	0.464126038	8987.66816986937	2090470.54006043	1262221.12424821	NA	NA	NA	NA	NA	0.283608652510263	0.283608652510263	0.00953277336135007	0.00953211544429889	4.6679005189769e-06	0.182383475337388
1710750	385415.59683	106.445489668559	106.445489668559	6.59391837898743	5.11441062297169	24618.10408	1.673228938	40508.9857847937	2081386.81043461	1259525.38833712	NA	NA	NA	NA	NA	0.276183658741528	0.276183658741528	0.0171085924732203	0.0132698589912737	0.0638741770765925	0.607719586236621
1710758	615328.1398	161.1851470578	161.1851470578	6.39545707487647	4.48674175701186	10896.60725	0.305109283	94445.0101025229	2089037.15815858	1260868.92891923	NA	NA	NA	NA	NA	0.26194990385161	0.26194990385161	0.0103935715941013	0.00729162452812606	0.0177086119505955	0.115375150451796
1710760	785352.07991	250.798127163083	250.798127163083	13.3859578734647	12.6814741657358	5721.15075	0.990832407	17053.5306926771	2079835.0277791	1258267.54262727	NA	NA	NA	NA	NA	0.319344830909245	0.319344830909245	0.0170445310019408	0.0161475018531677	0.00728482281559073	0.335481892465629
1710766	357328396.11632	101081.801277766	101081.801277766	3418.77879565834	3416.66982756576	28205.03808	0.859681247	83686.8715078912	2091953.29420821	1260622.9904212	NA	NA	NA	NA	NA	0.282882083753738	0.282882083753739	0.00956761016705046	0.00956170812255722	7.89331001581484e-05	0.337030618683606
1710770	563294.21941	213.66113654466	213.66113654466	11.3704076476161	10.0704533376677	15807.13543	1.544380343	29530.5070997441	2096679.68732673	1261668.23077229	NA	NA	NA	NA	NA	0.379306460429242	0.379306460429242	0.0201855571312725	0.0178777856946865	0.0280619521474169	0.53528154381531
1710776	2256232.9657	593.179798413215	593.179798413214	36.4611524514684	35.5447301901509	12581.0019	1.499896844	21862.8230751953	2095216.46187838	1260535.07537683	NA	NA	NA	NA	NA	0.262907158715847	0.262907158715846	0.0161601895751737	0.0157540159773009	0.00557610942276819	0.575451846119265
1710782	483433.813	134.0644509504	134.0644509504	8.56267520554325	7.13231178772959	25318.20364	1.885484271	37683.6330101137	2096755.90681626	1260561.84510243	NA	NA	NA	NA	NA	0.277317074944445	0.277317074944445	0.0177121975651779	0.0147534400696328	0.0523716028113242	0.671862068957232
1710786	598993.25976	188.832195244	188.832195244	10.551646102093	9.65324110136786	22287.01664	2.840664093	19899.184410791	2077285.10387799	1254478.92219596	NA	NA	NA	NA	NA	0.315249282303543	0.315249282303543	0.0176156341163517	0.0161157758356674	0.0372074581422332	1.1199964872889
1710788	5145344.23772	2084.54286587855	2084.54286587855	83.6643261948502	82.7675856710755	11073.3947	1.353227756	22227.4360292206	2073523.23408765	1253372.6752642	NA	NA	NA	NA	NA	0.40513185698966	0.40513185698966	0.0162601999651482	0.0160859180352433	0.00215211931182797	0.498185876474584
1710796	1475715.22392	351.4618819314	351.4618819314	14.5178539626829	11.9150667256464	55170.68866	1.492066749	120577.460188139	2089419.77274992	1256938.09698645	NA	NA	NA	NA	NA	0.238163756959692	0.238163756959692	0.00983784251010067	0.00807409622975627	0.0373857284696487	0.457553912430367
1710800	308566.59883	134.58492435276	134.58492435276	5.54444679381432	2.97441517555362	112267.8177	3.148655293	100073.210526925	2073429.7012905	1251437.1086126	NA	NA	NA	NA	NA	0.436161674215774	0.436161674215774	0.0179683958498339	0.00963945931553119	0.363836585442782	1.12185685968168
1710802	354550.89461	94.5245545098855	94.5245545098856	4.27413361768448	3.95009049258734	3250.663035	0.552508674	15272.8063769988	2096155.60935028	1258272.21697013	NA	NA	NA	NA	NA	0.26660362714318	0.266603627143181	0.0120550636951176	0.0111411099298801	0.00916839608760732	0.212839929660574
1710804	242011.79219	63.76012581645	63.76012581645	3.85719309185694	2.87739770895541	12477.23585	1.097800212	29795.2035440533	2096367.25744699	1258277.7059533	NA	NA	NA	NA	NA	0.263458756449326	0.263458756449326	0.015938037799533	0.0118894938255587	0.0515563135874152	0.418766592131245
1710806	3786403.74704	949.529967415908	949.529967415908	42.1931910848518	41.294445556368	14709.58145	1.413386724	30749.6463195714	2098439.4401236	1258681.25782181	NA	NA	NA	NA	NA	0.250773565327839	0.250773565327839	0.0111433417838328	0.010905980533283	0.0038848423022767	0.478365874427561
1710808	2458319.02265	833.57199578744	833.57199578744	24.4403154515698	22.2468840542212	60004.22003	1.702802962	91373.0252859197	2074598.85042842	1251743.32883008	NA	NA	NA	NA	NA	0.339082107776586	0.339082107776586	0.00994188110915882	0.00904963263483991	0.0244086383732723	0.656695122463527
1710810	351530.55027	157.9635820448	157.9635820448	6.76635519565308	5.45092383619127	85059.35239	6.838925631	31843.55646974	2068147.68728033	1249521.07915352	NA	NA	NA	NA	NA	0.449359470815475	0.449359470815475	0.019248270713473	0.0155062592198732	0.241968592273612	2.67116370845164
1710812	12295821.80814	4682.77974117654	4682.77974117654	166.506191842954	165.870955671351	3660.932225	0.484707051	20745.5614278958	2074064.44378445	1250992.81020003	NA	NA	NA	NA	NA	0.380843168862164	0.380843168862164	0.0135416887493217	0.0134900259827726	0.000297737904966744	0.17646821647725
1710814	378957099.80692	106515.084202137	106515.084202137	3730.84685121056	3729.31790194751	64721.4159	3.329061628	57096.7272832231	2095309.45102228	1256332.13107599	NA	NA	NA	NA	NA	0.281074254200296	0.281074254200296	0.00984503748078989	0.00984100285717727	0.000170788239441815	1.13353985385109
1710818	4289192.78442	1873.86161512655	1873.86161512654	64.5468915757369	44.2107092597201	8767936.917	38.60200308	734167.313747674	2069522.75368824	1248396.00091026	NA	NA	NA	NA	NA	0.436879783518506	0.436879783518504	0.015048727072888	0.010307466108847	2.04419277884839	11.9426958307946
1710822	379428434.3707	106631.189052662	106631.189052662	3736.85749472505	3736.52333093708	14335.00189	2.658701083	13858.6520994803	2095846.71245	1256123.51199513	NA	NA	NA	NA	NA	0.281031096758772	0.281031096758773	0.00984864906322271	0.00984776836015013	3.77805156162723e-05	1.03437201447156
1710824	2190884.50961	510.040291800607	510.040291800607	27.5913544270003	20.9772964506287	154155.9327	1.808002742	254528.872760059	2093204.18274945	1254834.66369369	NA	NA	NA	NA	NA	0.232801085389663	0.232801085389663	0.0125937055586339	0.00957480705104026	0.0703624184770202	0.605652046576737
1710828	380385624.38451	106857.419244697	106857.419244697	3749.63570940681	3749.32513563767	8586.365068	1.701346943	12263.6675151858	2096086.96364036	1255781.19741261	NA	NA	NA	NA	NA	0.280918658315755	0.280918658315754	0.00985745903377389	0.00985664256293685	2.25727906565694e-05	0.700146596225616
1710832	632878.30632	245.24130090376	245.24130090376	9.14720538428862	8.14857547685556	7319.534329	0.74506169	27995.5456169162	2072648.39389534	1248605.88267415	NA	NA	NA	NA	NA	0.387501512462586	0.387501512462586	0.0144533400701897	0.0128754223291949	0.0115654688364354	0.26145353368563
1710838	393432913.226	110072.333922708	110072.333922708	3937.30949961885	3936.21827540923	20683.6128	1.281581434	38647.5624077231	2095977.0929157	1255120.74355051	NA	NA	NA	NA	NA	0.279774086565754	0.279774086565755	0.0100075752873201	0.0100048016906713	5.25721466219037e-05	0.535185442791774
1710840	7817240.9233	3456.01891929677	3456.01891929677	104.921350784547	103.69955088795	16484.33547	1.226533075	35872.9058591834	2071527.4992486	1248078.1221356	NA	NA	NA	NA	NA	0.442102137212605	0.442102137212605	0.0134217880469591	0.0132654925062964	0.00210871529120549	0.459520495348442
1710844	891233.91448	260.31263120604	260.31263120604	11.9506373849153	10.2741557589188	20629.46312	0.97410953	58362.8419388077	2083580.90063006	1251472.26679606	NA	NA	NA	NA	NA	0.292081155100479	0.292081155100479	0.0134090918116464	0.0115280125587606	0.0231470804519782	0.353469132665431
1710848	91067233.23683	38934.3381573869	38934.3381573869	1472.98667154869	1472.82987242094	707.8580792	0.590336413	2873.74559586257	2078084.65297466	1249587.93329535	NA	NA	NA	NA	NA	0.427533996296275	0.427533996296275	0.0161747164067017	0.0161729946114723	7.77291737148904e-06	0.246318978346284
1710852	91835642.79346	39222.5781176895	39222.5781176895	1486.28634732417	1485.30632051468	9705.523133	1.188232933	21696.7495259811	2078890.64703984	1249667.69218405	NA	NA	NA	NA	NA	0.427095373044884	0.427095373044884	0.0161841993164555	0.0161735277865388	0.000105683619537873	0.447326136174359
1710856	273475.20172	111.39308356568	111.39308356568	4.70578398736635	3.56751786156157	15446.45792	1.324260907	32306.5047516066	2072937.45333102	1247778.99243516	NA	NA	NA	NA	NA	0.407324257794061	0.407324257794061	0.0172073517370851	0.0130451237959565	0.0564821154636719	0.478122224572495
1710858	61589816.27747	28205.3737958762	28205.3737958761	1021.92528098563	1021.36256117339	1468.105051	0.266094617	13156.0984388955	2075349.99281038	1248474.81071084	NA	NA	NA	NA	NA	0.457955153962586	0.457955153962585	0.0165924391847789	0.0165833026124322	2.38368149108612e-05	0.111591218157779
1711354	774266281.31909	224354.058097656	224354.058097655	6815.94159409639	6426.0048037365	74279876.11	18.57081396	17147112.356095	2073622.80422663	1268221.92210919	NA	NA	NA	NA	NA	0.289763436056432	0.289763436056431	0.00880309753704412	0.00829947649636601	0.09593582712068	4.33191750117606
1711910	12052585.79354	4201.60219258682	4201.60219258682	166.330232527414	129.932011809965	5780834.798	13.5308834	1251041.96740552	2008141.23843504	1278058.09948544	NA	NA	NA	NA	NA	0.348605873010156	0.348605873010156	0.0138003773942489	0.0107804262119094	0.479634403523469	4.62081604663402
1711914	3419137.02404	1235.75807253416	1235.75807253416	35.9112495517444	27.9779695184468	798624.3056	6.26344093	359554.671877421	2003614.48968897	1276199.6854586	NA	NA	NA	NA	NA	0.361423968634637	0.361423968634637	0.0105030156145401	0.00818275761448965	0.233574817266714	2.22114845964862
1711918	15453573.94375	5379.69570633523	5379.69570633523	176.952453071302	158.95259829364	1635118.452	6.628364492	649526.685583647	2009736.06554296	1275856.69585799	NA	NA	NA	NA	NA	0.348119841139465	0.348119841139465	0.0114505844224383	0.010285814716532	0.105808433567	2.51739995952703
1711922	712747.64866	271.64698412544	271.64698412544	10.7975309187019	5.56009144856868	395715.6359	4.321357484	251491.511901883	1999936.1719557	1271994.88869382	NA	NA	NA	NA	NA	0.381126454273331	0.381126454273331	0.0151491638576455	0.00780092569792678	0.555197392294404	1.5734751161478
1711924	959004.0076	347.13527144184	347.13527144184	15.9201110157865	14.4916897132024	9750.863894	0.779918583	36327.4475800529	2006006.68297364	1273684.7135859	NA	NA	NA	NA	NA	0.361974787061192	0.361974787061192	0.0166006720405977	0.0151111878556892	0.0101676987965905	0.268415882302563
1711932	4237766.50727	1440.10070260866	1440.10070260866	56.068929165331	40.9760513871646	851548.4692	3.619978903	585492.06397815	2012450.09162382	1273155.98893426	NA	NA	NA	NA	NA	0.33982540098378	0.33982540098378	0.0132307735853647	0.0096692565097367	0.200942753155264	1.45441504947841
1711934	270454.85738	104.64352579884	104.64352579884	5.57411946351027	3.60394023622046	64054.50383	3.088938151	53902.024271648	2006865.68684506	1270591.03080462	NA	NA	NA	NA	NA	0.386916792002044	0.386916792002044	0.0206101658424955	0.0133254779416174	0.236839909072148	1.18835061754243
1711938	1209495.99736	442.13164373308	442.13164373308	20.3552898053558	12.9393394862731	331706.9821	3.842554832	255555.712741221	2012243.15918973	1271220.64525509	NA	NA	NA	NA	NA	0.365550315749811	0.365550315749811	0.0168295635949072	0.0106981250988148	0.27425223632325	1.29798304464393
1711940	124844726.94335	39092.2836929169	39092.2836929169	1464.54891737318	1043.44648332482	178364992.6	33.4909714	16966974.4850376	2017306.91894191	1268405.450813	NA	NA	NA	NA	NA	0.313127231321957	0.313127231321957	0.0117309633592914	0.0083579539871019	1.428694643074	10.5124807464815
1711942	142709429.26342	44709.6040377337	44709.6040377337	1243.89145838222	1237.66936114587	67421.89333	0.738994234	266169.34872463	2022586.0307875	1271003.76703831	NA	NA	NA	NA	NA	0.313291169816162	0.313291169816162	0.00871625277182056	0.00867265300922282	0.000472441755797015	0.253304498256681
1711944	4930551.28831	1263.63178339271	1263.63178339271	31.9701026944088	24.4561860521278	1544537.981	9.141426929	565880.393587315	2013547.06718186	1267266.00061448	NA	NA	NA	NA	NA	0.256286104636756	0.256286104636756	0.00648408277796597	0.00496013216820434	0.313258678529923	2.72944247318524
1711946	1873230.06997	607.0824297888	607.0824297888	23.0057810474997	13.8814563731121	635215.9993	3.464968938	457634.145298841	2020120.22713612	1269545.8328548	NA	NA	NA	NA	NA	0.324083218351562	0.324083218351562	0.0122813430215052	0.0074104385764715	0.339101965894757	1.38804327829427
1711958	388079433.30672	115886.985474416	115886.985474415	3208.43342884446	2316.5531641571	272886777	20.1120999	53943650.761088	2038836.16049115	1262894.09240483	NA	NA	NA	NA	NA	0.298616663312905	0.298616663312903	0.0082674657646922	0.00596927578567711	0.703172478569157	5.05873764845085
1711970	3137789.26799	994.684874680559	994.684874680559	26.1147291991226	16.6656755355222	1356005.265	5.949661617	660108.639935966	2018086.38241207	1263402.52674041	NA	NA	NA	NA	NA	0.317001809148813	0.317001809148813	0.00832265234173968	0.00531127941112434	0.43215306994425	2.05421529573002
1711974	8457991.78395	2720.23347970458	2720.23347970458	86.1940713973654	77.072393248453	386596.2834	3.395539494	373321.042418221	2020824.78696404	1263941.09116366	NA	NA	NA	NA	NA	0.321616945155531	0.321616945155531	0.0101908435949215	0.00911237504329416	0.0457078102314559	1.03555985190598
1711980	8643742.96086	1564.54123548238	1564.54123548238	18.3975559153839	17.3974832652202	539592.1781	8.48578824	183843.02839744	2046642.93476212	1269750.25833605	NA	NA	NA	NA	NA	0.181002748759054	0.181002748759054	0.0021284246880883	0.00201272566109361	0.0624257547388144	2.93507011282193
1711982	577815.10566	169.194703868399	169.194703868399	6.23565297211102	4.2424892061563	5038.52055	0.152876486	105982.229701117	2042035.85060482	1267725.76828741	NA	NA	NA	NA	NA	0.292818069674968	0.292818069674968	0.0107917790847445	0.00734229542391486	0.00871995297569251	0.0475411827455342
1711984	5417613.08889	1400.0792023673	1400.0792023673	54.258476356296	35.3251774583026	3050887.14	8.101308278	1078894.25194059	2048864.84178071	1269193.93137116	NA	NA	NA	NA	NA	0.258431006311334	0.258431006311334	0.0100151995844009	0.00652043194644974	0.563142308234693	2.82779070748816
1711986	6985904.54761	1858.6765116098	1858.6765116098	64.0269486391748	62.9781274847306	39876.83618	2.447228098	42019.4314582572	2051260.51220081	1270606.34006542	NA	NA	NA	NA	NA	0.266060965898208	0.266060965898208	0.00916516224961584	0.00901502834107238	0.00570818509016739	0.9490094176932
1711988	50979060.66129	11786.8885539257	11786.8885539256	381.2656590093	344.944064403523	5010622.967	9.432677477	1781902.61119728	2056449.84586141	1271063.85983925	NA	NA	NA	NA	NA	0.231210391110165	0.231210391110163	0.00747886787366421	0.0067663872172021	0.0982878637229329	2.81195107718784
1711990	1603382.85583	472.28978169856	472.28978169856	24.1279161052312	12.2446298331457	1965433.163	8.415391149	576799.458566731	2044146.39790515	1267517.47591711	NA	NA	NA	NA	NA	0.294558333327118	0.294558333327118	0.0150481315285994	0.00763674738608029	1.22580402793604	3.40748094300199
1711998	7590348.72467	2048.44030111625	2048.44030111626	97.7791742449409	97.0047757554117	3238.60228	0.371213146	22873.5790191039	2057102.79765429	1269111.72137076	NA	NA	NA	NA	NA	0.269874333238267	0.269874333238269	0.0128820397839089	0.0127800156849354	0.000426673713880096	0.141587037048078
1712020	27131637.03913	7706.38400809709	7706.3840080971	192.253061715479	125.241859021481	15110669.65	7.476893448	5311697.1611616	2037491.28095734	1257924.03265004	NA	NA	NA	NA	NA	0.284036823763444	0.284036823763444	0.00708593666641663	0.00461608191355552	0.556939105008923	2.84479125814761
1712022	405986.10769	134.70145887688	134.70145887688	5.1505111127176	3.84281627120951	9026.127659	0.494322975	50017.426161195	2048723.89879557	1262219.99504634	NA	NA	NA	NA	NA	0.331788345279377	0.331788345279377	0.0126864220601617	0.00946538858946321	0.0222326022689725	0.180459658797932
1712028	4786548.77636	1067.86483207823	1067.86483207823	34.4472517076637	27.2128325187217	1386548.645	7.801590162	472752.650726563	2061105.2608242	1263486.30572309	NLA06608-0657	PROB_Lake	167.49793062	0.559	0.02	0.223097033368226	0.223097033368226	0.00719667829936116	0.00568527216376057	0.289676071379016	2.93292622023175
1712030	2153371.47547	719.35210237464	719.35210237464	29.3061175910858	15.1513360051415	1307189.252	4.276657433	746345.560870196	2050781.41742327	1259959.97046213	NA	NA	NA	NA	NA	0.334058526626314	0.334058526626314	0.0136094110676791	0.00703609952009536	0.607043079603667	1.75145310769437
1712032	421416457.15168	125476.301475522	125476.301475522	2675.7115002683	2641.26264128092	7553894.962	10.72445642	2069241.84063612	2055631.4909072	1260490.22510038	NA	NA	NA	NA	NA	0.297748935396606	0.297748935396606	0.00634932844899608	0.00626758304393948	0.0179250117877602	3.65056167609573
1712046	1399482.80509	437.298620878	437.298620878	12.0165168470676	7.37805457845512	269884.6265	2.284346617	328401.336723671	2044135.01820683	1255026.06214303	NA	NA	NA	NA	NA	0.312471592567997	0.312471592567997	0.00858639834899209	0.00527198658791713	0.192845975326323	0.821813422541245
1712060	1214330.33549	450.164742201999	450.164742201999	18.1563600695306	8.07851358002856	2016201.654	10.23230653	560771.073344636	2056404.08402081	1252151.92440959	NA	NA	NA	NA	NA	0.370710282898723	0.370710282898723	0.0149517470978803	0.00665264907243609	1.66034034979982	3.59540951706846
1712080	1363783.76474	482.48087702528	482.48087702528	18.8953788607115	16.6468737986084	41140.62961	1.848303847	67424.477570269	2061786.46239667	1250935.4490196	NA	NA	NA	NA	NA	0.353781068157284	0.353781068157284	0.0138551135079056	0.0122063880132655	0.0301665342216794	0.61017350215467
1712452	6892121.96226	1005.40428502967	1005.40428502967	16.0983082462983	11.2017011073428	2258125.652	6.340173409	1117081.84425913	2090169.68517134	1253979.85418349	NA	NA	NA	NA	NA	0.145877320589374	0.145877320589374	0.00233575498728109	0.00162529060987041	0.32763866692509	2.02145049944629
1712456	266826.8698	114.189735926	114.189735926	4.39189821686792	2.30138524037404	138148.1296	4.271915578	92014.8566937398	2073498.13679521	1247264.46905997	NA	NA	NA	NA	NA	0.427954411081578	0.427954411081578	0.0164597299370932	0.00862501307345487	0.517744444941204	1.50136765478872
1712464	12946250.28098	5879.03814279745	5879.03814279745	199.596109398628	198.40745100478	7888.678538	0.728492043	29336.6943342852	2073073.75071607	1246940.38230768	NA	NA	NA	NA	NA	0.454111268915807	0.454111268915807	0.0154172911126139	0.0153254762343248	0.000609340802687065	0.268901412276047
1712470	494317.77574	148.28767714208	148.28767714208	8.69625796415089	7.78064162838772	7517.098198	0.81621715	23732.247326044	2085475.50800183	1250085.03711006	NA	NA	NA	NA	NA	0.299984512837094	0.299984512837094	0.0175924443565326	0.0157401615119748	0.0152070157435605	0.316746159549359
1712476	385415.59683	102.01942711632	102.01942711632	6.47535114218247	5.65710182206428	5577.21869	0.673549839	23189.6650782443	2089890.9322491	1250534.56143026	NA	NA	NA	NA	NA	0.264699788891312	0.264699788891312	0.0168009577075798	0.0146779265514767	0.014470661633499	0.240504495049062
1712478	307360.24828	94.0358241549999	94.0358241549999	5.76921827463495	4.7257599730445	31082.2143	3.267884926	24558.5039958369	2087049.24533127	1249714.60909829	NA	NA	NA	NA	NA	0.305946603964657	0.305946603964657	0.018770216080055	0.0153753128437722	0.10112633131297	1.26563956441601
1712482	105881.83457	36.952326138	36.952326138	2.10695516183258	1.15507252649814	9637.201316	0.851251893	30492.9858410742	2082302.451773	1247737.91337073	NA	NA	NA	NA	NA	0.348995899892255	0.348995899892255	0.0198991183935299	0.0109090717136612	0.0910184580304822	0.316046495617974
1712484	2376635.68652	678.87275110532	678.87275110532	35.8747315631478	33.903876425321	13426.00189	0.734469059	51552.8731934837	2085661.94468968	1248637.79307254	NA	NA	NA	NA	NA	0.285644432150795	0.285644432150795	0.0150947542219555	0.0142654916012664	0.00564916279181985	0.260431689997388
1712486	389043.58441	125.683105548	125.683105548	6.6674295778508	5.99512565732044	10605.53581	1.341884709	19864.9318417678	2081975.67202016	1247362.01285481	NA	NA	NA	NA	NA	0.323056620349114	0.323056620349114	0.0171380016148119	0.0154099075208046	0.0272605338707325	0.53388231555373
1712498	572980.76753	139.69471165272	139.69471165272	8.85050678652075	8.16013885956881	8437.614757	1.275902478	18874.7546637583	2100809.5723879	1251831.66915136	NA	NA	NA	NA	NA	0.243803491441632	0.243803491441632	0.0154464290741789	0.0142415580452123	0.014725825429312	0.447031757885637
1712504	631064.31253	254.06032014832	254.06032014832	11.3186695075968	8.78738752300316	374251.3026	15.19693182	67961.3879373544	2079729.54658106	1245022.963282	NA	NA	NA	NA	NA	0.402590219576459	0.402590219576459	0.0179358415344692	0.0139247099677902	0.593047800626832	5.50682253495144
1712506	474962.55136	139.95237844448	139.95237844448	7.96944393613333	7.03591521708497	16637.98803	1.675886703	25352.0984076745	2087608.93587978	1247188.00329738	NA	NA	NA	NA	NA	0.294659816955553	0.294659816955553	0.0167790995591416	0.0148136209832511	0.0350301049679792	0.656276563874626
1712508	3337453.68791	1156.94226212182	1156.94226212181	42.7425340407227	41.9205403253637	4243.745016	0.402471127	25418.1491992376	2084846.78671027	1246317.54098709	NA	NA	NA	NA	NA	0.346654177198883	0.34665417719888	0.0128069294850618	0.0125606358156285	0.00127155173160097	0.166957278546751
1712510	770223.55042	242.3262880738	242.3262880738	10.2884748547356	9.16382413388139	33044.94946	2.160093426	35494.8634728173	2085609.00429812	1245860.70291811	NA	NA	NA	NA	NA	0.314618123454756	0.314618123454756	0.0133577775557828	0.0118976161257136	0.0429030629380012	0.930978350862132
1712512	3267270.89369	949.696731415323	949.696731415324	49.1096717269956	47.3389571712631	33962.52822	2.059595695	43637.3805206937	2089013.0123487	1246403.55147447	NA	NA	NA	NA	NA	0.29066972476921	0.29066972476921	0.0150307927701495	0.0144888375379855	0.0103947696181516	0.778289801421382
1712522	631663.01984	347.6332071184	347.6332071184	9.92651495687235	8.4926632573885	101767.8964	6.879347104	40560.6332649445	2072263.43363336	1241000.53525676	NA	NA	NA	NA	NA	0.550345985437703	0.550345985437703	0.0157148901314291	0.0134449271061328	0.161111056375879	2.50903125045524
1712530	3374359.07881	1514.33082018065	1514.33082018065	56.0812291413234	55.2020481297092	7645.103299	1.045639892	18600.9300473592	2077876.28178634	1241955.65984933	NA	NA	NA	NA	NA	0.448775837073836	0.448775837073834	0.0166198166322895	0.0163592690761224	0.00226564604431373	0.411006507714134
1712532	11599409.03952	4064.17114010843	4064.17114010844	174.449042762446	110.586596382213	14252073.26	14.15131016	2606031.43640842	2084158.45548664	1242085.23030084	NA	NA	NA	NA	NA	0.35037743097614	0.350377430976141	0.0150394767671427	0.00953381297318137	1.22868960060312	5.46888002227707
1712534	26729886.56226	8167.84068753775	8167.84068753775	294.154110305664	293.541909471861	7350.380947	0.554873127	38239.1605847044	2089924.12706114	1244733.17356143	NA	NA	NA	NA	NA	0.305569597854932	0.305569597854932	0.0110046898111786	0.0109817865776622	0.000274987360304702	0.192221294469004
1712536	199056.77668	86.6441659006	86.6441659006	3.52218615869424	2.7515888115581	7631.234645	1.009213309	20767.8137509902	2078210.51851819	1241406.40366878	NA	NA	NA	NA	NA	0.435273630698278	0.435273630698278	0.0176943795505965	0.013823135576949	0.0383369748685714	0.367454886513327
1712548	727268.53491	401.4757243728	401.4757243728	10.324603449558	9.30161525903677	114500.5365	9.73074063	29433.7564814349	2072313.27814643	1239043.98472741	NA	NA	NA	NA	NA	0.552032303202122	0.552032303202122	0.014196411578339	0.0127897947079312	0.157439145245256	3.89010952686996
1712560	12525135.6438	4454.45060725057	4454.45060725057	129.929302749623	128.1683415544	54182.19218	2.008477029	65448.5229201038	2085922.43661192	1241996.86807596	NA	NA	NA	NA	NA	0.355640907526263	0.355640907526263	0.0103734846826939	0.0102328905010976	0.00432587667877437	0.827859663787109
1712580	1383138.98912	383.902743711819	383.902743711819	10.10905002446	9.43142642808606	10408.16789	0.704379281	37327.1875657816	2089728.18469082	1239469.80366155	NA	NA	NA	NA	NA	0.277559049908694	0.277559049908694	0.00730877381375224	0.00681885660246383	0.00752503397841603	0.278836112998273
1712582	323695.12832	100.169489644202	100.169489644202	3.69216923647329	3.10999086634729	15799.20904	1.673239904	23498.697963647	2091555.58105187	1239526.83354228	NA	NA	NA	NA	NA	0.309456278085149	0.309456278085149	0.0114063169737398	0.0096077777953853	0.0488089182002799	0.672344019419362
1712586	2334279.37832	599.002956155435	599.002956155435	18.2343968537137	16.5191452122033	35307.34476	1.153868704	91484.9765667066	2094064.70058974	1239649.00091947	NA	NA	NA	NA	NA	0.256611510052641	0.256611510052641	0.00781157432270903	0.0070767644034504	0.0151255865462904	0.385935987361329
1712596	780508.80585	265.35163725434	265.35163725434	8.99958060091887	8.35123577065775	5025.02222	0.610736589	23566.7462691833	2095397.15615331	1237852.80550818	NA	NA	NA	NA	NA	0.339972637419975	0.339972637419975	0.011530402390679	0.0106997329281416	0.0064381364852477	0.213225116552084
1712600	386621.94738	156.975608235168	156.975608235168	7.56294375976061	5.10071505516974	92326.60761	3.549365317	69433.6952975165	2094352.71823993	1236352.15555187	NA	NA	NA	NA	NA	0.406018357982355	0.406018357982355	0.0195615996738209	0.013193030270877	0.238803327735698	1.32970897219844
1712620	14638572.4481	3708.14236822164	3708.14236822164	154.675785479149	148.996718710411	151122.2785	2.270225067	171490.221388456	2099184.63384145	1232882.81227793	NA	NA	NA	NA	NA	0.253313113786784	0.253313113786784	0.0105663162188485	0.0101783639927095	0.0103235666616942	0.881229712554167
1712622	7953978.52416	1713.5684158748	1713.5684158748	65.1059180846547	63.1246426665911	29942.67834	1.150522947	95111.1472240502	2099635.7753653	1232033.59447719	NA	NA	NA	NA	NA	0.215435383773024	0.215435383773024	0.00818532736628559	0.00793623498917575	0.00376449071983912	0.314817760209169
1717705	1947219.57037	369.79547760904	369.79547760904	14.2500402815564	14.0231236653321	4589.331603	1.124612588	12173.4875864024	2079842.34014815	1199947.55382209	NA	NA	NA	NA	NA	0.189909491069245	0.189909491069245	0.00731814762874876	0.00720161397241273	0.00235686394736057	0.376993985530179
1717723	8043963.33926	1588.47154004105	1588.47154004105	78.4389730207271	77.9224279948264	9664.450099	1.394451059	19908.4834006659	2082520.30719434	1197719.55177352	NA	NA	NA	NA	NA	0.197473741866554	0.197473741866554	0.00975128425037589	0.00968706901167887	0.00120145377239985	0.48544381329804
1717727	6396043.80831	1704.40895940331	1704.40895940331	67.0084696478692	66.5044328313287	2602.777859	0.336023221	19455.2683800174	2092674.85304581	1200496.5253503	NA	NA	NA	NA	NA	0.266478624988289	0.266478624988289	0.0104765495134366	0.0103977450474813	0.000406935589718501	0.133782675631107
1717729	10583250.82364	2255.90144379823	2255.90144379823	89.7697466786003	53.5743697282188	11522449.97	12.22269435	2650075.49278308	2096049.13294353	1199622.13519747	NA	NA	NA	NA	NA	0.213157703751968	0.213157703751968	0.00848224691775045	0.0050621846369311	1.0887439182923	4.34797046400336
1717737	21533187.53483	4231.283897677	4231.28389767701	222.932726224687	142.617816630696	15348605.54	11.2480084	4758102.86806432	2101337.19189289	1200160.42885893	NA	NA	NA	NA	NA	0.196500582685814	0.196500582685814	0.0103529830808417	0.00662316326368362	0.712788365176943	3.22578262084613
1717747	3992993.51271	725.978108981427	725.978108981427	37.6076396304564	36.4140441191283	9398.57488	0.597550942	48145.5491893044	2099666.14555823	1200005.76247596	NA	NA	NA	NA	NA	0.181812994854758	0.181812994854758	0.00941840739554132	0.00911948491857541	0.00235376662899242	0.195211707795576
1717757	14168971.45474	2928.78982336819	2928.78982336819	99.8613956093977	98.8301218963911	21253.37619	1.092699794	54546.8359420753	2099550.44161691	1198577.52145933	NA	NA	NA	NA	NA	0.20670447623694	0.20670447623694	0.00704789306184894	0.00697510911163062	0.00149999428383985	0.389635362398829
1718099	760912.31136	219.71702064732	219.71702064732	11.8094356931894	10.1869764305319	76144.43604	4.473142465	46041.9128995861	2065498.58525101	1200149.48635978	NA	NA	NA	NA	NA	0.288754718995956	0.288754718995956	0.0155201006960737	0.0133878454566262	0.100069922516965	1.65380696075911
1718101	3412524.43584	974.378907722828	974.378907722828	48.9576384231913	47.2462261730653	5425.337458	0.307294769	47539.2952574441	2067795.48851512	1200244.60093425	NA	NA	NA	NA	NA	0.285530236059096	0.285530236059096	0.014346457979616	0.0138449488234758	0.00158983109425399	0.11412322014072
1718107	4833623.2556	1340.44336848762	1340.44336848762	67.568772285091	66.50167776649	2512.516094	0.238897906	29919.3188144497	2068856.26146429	1200422.69829268	NA	NA	NA	NA	NA	0.277316476193019	0.277316476193019	0.0139789074803894	0.0137581425464726	0.000519799736375631	0.0839763802639305
1718113	18698236.93454	5682.02019565119	5682.02019565119	208.218093059899	206.981244334745	5439.157876	0.323317903	43620.9881435628	2063896.31237561	1198376.04001264	NA	NA	NA	NA	NA	0.303879997645937	0.303879997645937	0.0111357072749074	0.0110695593953247	0.000290891483247418	0.124691303601353
1718115	5272779.53545	1724.67277334414	1724.67277334414	59.4056578455801	48.9288218504928	1071517.828	5.541713112	570835.211957492	2055020.89694725	1195074.36822115	NA	NA	NA	NA	NA	0.327089870105284	0.327089870105284	0.0112664786088975	0.00927951216650233	0.203216884149235	1.87710534591162
1718135	29456131.5741	7797.94804719648	7797.94804719649	314.807892738759	249.809708372371	14490602.62	15.61361735	2696205.55372955	2069958.9137673	1196949.76059485	NA	NA	NA	NA	NA	0.264730894061222	0.264730894061222	0.0106873467735173	0.00848073711729418	0.491938413010797	5.37444283502634
1718153	1736340.5583	398.41354803712	398.41354803712	21.9211142335053	16.5585875119756	1072933.473	14.38070015	207894.871268328	2078473.58992205	1197869.66756797	NA	NA	NA	NA	NA	0.229455878417766	0.229455878417766	0.0126248932726467	0.00953648604982632	0.617928014104835	5.16094248239136
1718155	1513138.89876	476.5633625536	476.5633625536	20.5941285135932	14.7728949261493	228772.0804	2.945389554	218308.867362141	2045869.17908556	1186920.65738001	NA	NA	NA	NA	NA	0.314950176050684	0.314950176050684	0.0136102036174404	0.00976307921120495	0.15119040333143	1.04792848391496
1718163	475382.54007	151.19802825372	151.19802825372	6.11923103645698	4.16537728983007	154420.4978	4.883588213	84853.6735576709	2045609.63089645	1186142.73048878	NA	NA	NA	NA	NA	0.31805549322753	0.31805549322753	0.0128722250412393	0.00876215876421696	0.324834180441843	1.81984457862096
1718167	363781.7103	134.10257266728	134.10257266728	4.59393701101078	3.51625536636539	83278.6948	5.665594883	41776.9087245102	2049915.92805013	1187257.86505207	NA	NA	NA	NA	NA	0.368634730307605	0.368634730307605	0.0126282792150883	0.0096658387896017	0.228924908652836	1.99341448045296
1718173	842801.17388	314.338444808545	314.338444808545	14.2509168011143	13.2240892562006	30912.2777	2.696412831	28301.4421119559	2051177.57819439	1186952.598925	NA	NA	NA	NA	NA	0.372968684133918	0.372968684133918	0.0169089902135605	0.0156906393418046	0.0366780192743317	1.09225097356227
1718175	3601671.26615	836.17248013734	836.17248013734	35.3438628779109	34.1710792170134	33927.37213	2.039973523	50114.4408142043	2075022.08437296	1193123.0553584	NA	NA	NA	NA	NA	0.232162354181526	0.232162354181526	0.00981318400990317	0.00948756193775022	0.00941989693753106	0.676997918739297
1718177	3738632.26526	1365.04712955466	1365.04712955466	54.6491645839458	50.8140119386261	97516.47289	2.896405991	100693.497444517	2051258.61002628	1186083.06199111	NA	NA	NA	NA	NA	0.365119389312211	0.365119389312211	0.0146174217485242	0.0135916047188696	0.0260834620714478	0.96844856286507
1718185	161597.35812	46.5730635776	46.5730635776	3.33572045230952	2.0848836264556	75638.9973	5.0464616	35732.8796173445	2072449.1113777	1191645.36172175	NA	NA	NA	NA	NA	0.288204362493448	0.288204362493448	0.0206421719458585	0.0129017185101961	0.468070754249779	2.11678986160649
1718187	207974.83482	76.3560807301599	76.3560807301599	3.40049880506137	2.98328530461237	2884.839771	0.680942467	11515.2539649465	2050830.53707627	1185279.30264834	NA	NA	NA	NA	NA	0.367140961050626	0.367140961050626	0.0163505301398819	0.0143444532950074	0.0138711001910245	0.250523330165512
1718195	3484271.01781	1097.635990319	1097.63599031899	42.2230655598283	27.3838012649433	4373772.332	19.48438926	696822.213461512	2051458.54458621	1184479.07683086	NA	NA	NA	NA	NA	0.315026008226221	0.315026008226219	0.0121181921107753	0.0078592627051598	1.2552905068645	6.27674067718506
1718197	3094387.45598	696.571667128129	696.571667128129	35.4469829126831	34.3962458146714	56658.25618	4.015337519	34760.4570501431	2078764.75743648	1192527.38241332	NA	NA	NA	NA	NA	0.225108095556031	0.225108095556031	0.0114552503256115	0.0111156880978817	0.0183100070647282	1.62996292304985
1718585	111918376.97848	24639.5867986716	24639.5867986716	1107.18827125767	779.300320198002	67170692.55	16.73152106	17358291.0963	2091419.89549724	1190044.77562165	NA	NA	NA	NA	NA	0.220156755877628	0.220156755877628	0.00989281922369693	0.00696311312973961	0.600175720587118	3.86966045086765
1718605	889902.46091	209.033668079586	209.033668079586	13.6459043660752	12.0973109756322	21804.17286	1.423525974	43180.825232739	2102586.19024552	1195904.17424993	NA	NA	NA	NA	NA	0.234895033176818	0.234895033176818	0.0153341573548646	0.0135939740668451	0.024501755886486	0.50495035105231
1718619	123761844.13816	26781.4774988897	26781.4774988897	901.325250947205	900.003909587164	36939.90645	1.611477026	66931.5258377447	2095093.60833945	1191911.33120394	NA	NA	NA	NA	NA	0.216395268552984	0.216395268552984	0.00728273933879833	0.00727206285470711	0.000298475727371698	0.551905936517116
1718621	992084.82046	204.070473099159	204.070473099159	9.89801483862297	6.86311601595704	407829.8441	5.844547212	165439.321344816	2101266.27981739	1193285.77871461	NA	NA	NA	NA	NA	0.205698614564567	0.205698614564567	0.00997698446190675	0.0069178722165861	0.411083644955783	2.46513247748388
1718633	115169295.12027	25154.0762184039	25154.0762184039	801.081007066076	800.053924153638	17857.29208	0.836460772	54641.7843479994	2094861.70167458	1191182.92189769	NA	NA	NA	NA	NA	0.218409569947752	0.218409569947752	0.00695568212195374	0.00694676409470207	0.000155052542966003	0.326806532639409
1718647	476115.28633	94.687729661606	94.687729661606	7.32868774635768	6.30205899265214	18852.7005	1.689249752	28525.4315725254	2104873.7221627	1192647.07389278	NA	NA	NA	NA	NA	0.198875634494913	0.198875634494913	0.0153926747507915	0.0132364138972092	0.0395969233529986	0.660908510781593
1718667	65767023.98713	14226.4221517512	14226.4221517512	433.779019146612	182.450363246281	304059317.2	35.65169923	27886589.3757044	2091656.50096785	1180401.26519281	NA	NA	NA	NA	NA	0.216315431188359	0.216315431188359	0.00659569177452059	0.00277419217390747	4.62327924796326	10.9034243343112
1718695	918899.55376	197.270647045374	197.270647045374	12.25144950297	7.34791178071619	396672.9074	5.290583866	229171.86392461	2095328.48196466	1186391.17093648	NA	NA	NA	NA	NA	0.214681404771797	0.214681404771797	0.0133327407254024	0.00799642545330404	0.431682555266105	1.73089706828274
1718739	879036.37003	183.16757791696	183.16757791696	9.4280682796489	7.70681035270654	39379.45686	1.176550709	73761.6766265178	2088300.87774377	1179273.55286877	NA	NA	NA	NA	NA	0.208373150602072	0.208373150602072	0.0107254586966944	0.00876733957258619	0.0447984386114263	0.533874210308322
1718779	2041431.08036	532.163679245866	532.163679245867	33.0207389042018	27.529545847781	324186.0691	5.944166477	150920.527865473	2089054.88422999	1175876.52169746	NA	NA	NA	NA	NA	0.260681677851216	0.260681677851217	0.0161752895906624	0.0134854152621828	0.158803337628636	2.14805814480699
1718785	5256114.026	911.869744162511	911.869744162511	40.2348286749294	32.4288062713435	360205.1901	2.313386079	476702.32470393	2100655.0619687	1178827.0734357	NA	NA	NA	NA	NA	0.173487435708555	0.173487435708555	0.00765486221872337	0.00616973035800413	0.0685307031617278	0.755618698364259
1718829	78193864.40093	16380.8492953253	16380.8492953252	294.918485609846	294.635367908468	20008.59566	1.766267961	28546.0779578998	2097481.64466501	1175386.67273994	NA	NA	NA	NA	NA	0.209490212829671	0.20949021282967	0.003771632056675	0.00376801134162853	0.000255884471413361	0.7009227568673
1718871	635541.21346	123.572465435739	123.572465435739	6.18678453223233	5.21267816931098	9391.153775	0.524463477	43993.7295604583	2096677.33616364	1171804.95960736	NA	NA	NA	NA	NA	0.194436588562036	0.194436588562036	0.00973467086194201	0.00820195143747205	0.0147766243574872	0.21346573406772
1718873	4450271.8586	862.709492098568	862.709492098568	67.658483213569	66.2321552060075	18365.16758	1.390676801	34026.064484646	2103297.03646703	1173407.20894693	NA	NA	NA	NA	NA	0.193855458612357	0.193855458612357	0.0152032247384666	0.0148827211708462	0.00412675183978029	0.539738222981595
1718913	1534880.01645	303.195063367297	303.195063367297	21.9596694564846	20.5027256886948	6346.225894	0.357495595	41263.1405356642	2103566.487775	1168449.11472213	NA	NA	NA	NA	NA	0.197536654408044	0.197536654408044	0.0143070919036882	0.0133578686730936	0.00413467230401376	0.153798906520818
1718947	414510.98491	80.36749034508	80.36749034508	6.61307106953823	6.28245138351605	1864.896859	0.493940876	9377.89879240987	2104348.68038794	1165405.9648188	NA	NA	NA	NA	NA	0.193885067635854	0.193885067635854	0.0159539102949807	0.0151562964848329	0.00449902879993618	0.198860842954435
1720113	3822692.55877	1003.11081804171	1003.11081804171	34.5274836582351	33.0200641106775	45288.36986	1.942110105	62985.8269459286	2053476.82635668	1183556.32117128	NA	NA	NA	NA	NA	0.262409493470872	0.262409493470873	0.00903224183671856	0.00863790733966378	0.0118472435760233	0.719024772015436
1720115	309433.38404	78.6837682399999	78.6837682399999	5.09827636598986	4.20826968394982	27089.82756	1.879206313	39806.0889268863	2070273.55518567	1188115.13442551	NA	NA	NA	NA	NA	0.254283384723054	0.254283384723054	0.0164761678246417	0.0135999213433474	0.087546557537884	0.680544818400952
1720117	342049.52854	96.210018975	96.210018975	4.42491616496845	2.06007454530792	175305.0122	3.252080517	145899.785924605	2075755.51526653	1189503.89567773	NA	NA	NA	NA	NA	0.281275110612377	0.281275110612377	0.0129364778950455	0.00602273756698662	0.51251353261111	1.20154399877317
1720119	174643.81592	52.95432002448	52.95432002448	3.07578484664314	1.97782290145742	56895.89955	4.462380196	34484.7716773647	2048370.41231257	1180758.85931112	NA	NA	NA	NA	NA	0.303213255765879	0.303213255765879	0.0176117592852648	0.0113248951360718	0.325782503378549	1.64988476891513
1720121	14058818.24563	5454.59875800088	5454.59875800088	214.916827869412	204.851491792333	382818.218	4.085133733	259393.787438129	2040951.56819734	1177856.36230628	NA	NA	NA	NA	NA	0.387984157892956	0.387984157892956	0.0152869767653634	0.0145710320891309	0.0272297579577141	1.47581876104612
1720123	2321876.30748	636.573081704	636.573081704	27.0779338237249	22.8550472535927	139293.1206	2.227490757	159504.523844743	2051677.30370002	1181158.48074534	NA	NA	NA	NA	NA	0.274163218623343	0.274163218623343	0.0116620914458244	0.00984335262820178	0.0599916197737419	0.873286332214526
1720125	5576422.43685	1549.4890232642	1549.4890232642	61.6621640012778	59.4154086659788	80455.21491	2.783411574	78527.0399273545	2053363.61220394	1181270.42761064	NA	NA	NA	NA	NA	0.277864354935684	0.277864354935684	0.0110576565350937	0.0106547538926304	0.0144277475067774	1.02455428072202
1720127	1283414.01032	370.680470674997	370.680470674997	21.6164756268289	20.2762381494906	63233.96564	4.89338173	31879.2200814757	2047531.72675307	1179511.31573993	NA	NA	NA	NA	NA	0.288823768241842	0.288823768241842	0.0168429481469032	0.0157986729040265	0.0492701226038771	1.983548075467
1720133	207251.02449	62.31882683208	62.31882683208	2.77148608772025	1.42325528753886	73096.49912	2.636964706	70443.6955142199	2051139.3046718	1179988.53758904	NA	NA	NA	NA	NA	0.300692491076622	0.300692491076622	0.0133726050066111	0.00686730157807993	0.352695477862533	1.03765849571655
1720135	6052537.72318	1707.69951635612	1707.69951635612	77.9798909542075	54.8350404235013	3306262.39	10.10960133	942598.370332567	2046527.67898744	1177916.22683794	NA	NA	NA	NA	NA	0.282146034351174	0.282146034351174	0.0128838339421761	0.00905984281824368	0.546260517689577	3.50760461089434
1720137	27373398.62528	7579.36760733175	7579.36760733177	321.452960357692	256.86902853794	10000880.24	12.55464572	2661637.82844118	2057098.43141688	1180416.48052391	NA	NA	NA	NA	NA	0.276888073384209	0.27688807338421	0.0117432608481733	0.00938389244442286	0.365350330695288	3.75741587872499
1720139	513074.29281	153.63253696924	153.63253696924	6.88345253972465	3.32156001120268	661567.5813	9.367613259	201553.467052936	2062222.42027193	1182407.47556757	NA	NA	NA	NA	NA	0.299435265266998	0.299435265266998	0.0134160932172716	0.00647383830714105	1.28941868764606	3.28234284913713
1720141	224649.2802	66.5445158783999	66.5445158783999	3.54452604331397	2.552938719833	15918.34919	1.227192553	32403.9924497667	2044585.65301758	1177234.48795503	NA	NA	NA	NA	NA	0.296215130621193	0.296215130621193	0.0157780431798329	0.0113641081670067	0.0708586699046098	0.49124654052049
1720145	1196449.53956	316.09674250728	316.09674250728	15.0028017251869	14.3905968002323	9888.701727	1.414937957	18572.9629979181	2062620.46324708	1181962.55664244	NA	NA	NA	NA	NA	0.264195632206542	0.264195632206542	0.0125394354121313	0.0120277507110952	0.00826503868323324	0.532424564034745
1720151	1436316.70855	425.85315726498	425.85315726498	16.0217363869185	10.5423573519752	312482.2292	3.116454156	275487.961658298	2049328.08663	1176982.36005143	NA	NA	NA	NA	NA	0.296489732891077	0.296489732891077	0.0111547378733015	0.00733985568031022	0.217558026958733	1.13428633076747
1720153	414510.98491	147.5393382948	147.5393382948	6.14452875932821	4.49036290022481	66216.05415	2.827236864	57674.2823969762	2044904.95391449	1175569.63185065	NA	NA	NA	NA	NA	0.355935894743137	0.355935894743137	0.0148235607330463	0.0108329165298231	0.159744992438203	1.14810365032772
1720155	671776.40961	150.2574298764	150.2574298764	6.04226048904519	4.53644480653603	30721.28357	1.076691568	83331.8769385074	2073442.50695526	1183754.50891787	NA	NA	NA	NA	NA	0.223671786813163	0.223671786813163	0.00899445172918922	0.00675290876791828	0.0457314117175315	0.368661845846458
1720157	898606.05673	248.07322242248	248.07322242248	11.2230290329719	6.79056610220971	706363.8695	8.841450387	219966.721067869	2062430.88247876	1180225.759048	NA	NA	NA	NA	NA	0.276064489622083	0.276064489622083	0.0124893761275237	0.00755677757939933	0.786066223580149	3.21123061738988
1720161	186242.65306	56.0594588000163	56.0594588000163	1.71644705829479	1.34803461081995	7880.192235	0.933226794	20741.2711846462	2057301.87859661	1178887.97143596	NA	NA	NA	NA	NA	0.301002256351858	0.301002256351858	0.00921618667954552	0.0072380552396108	0.0423114260107824	0.379928123249907
1720165	31676558.26829	7668.97216580757	7668.97216580757	289.278990995828	232.168750868943	18044896.17	19.56242024	2747551.42076699	2066709.52815684	1179200.06901388	NA	NA	NA	NA	NA	0.24210244373312	0.24210244373312	0.00913227341637718	0.00732935532018821	0.569660883520415	6.5676281920004
1720167	1012378.31749	291.54103365632	291.54103365632	14.1439562569221	13.166740961108	19646.18728	1.857055649	27570.9370234054	2031601.13226109	1170205.71543999	NA	NA	NA	NA	NA	0.287976370710053	0.287976370710053	0.0139710185536069	0.0130057516381351	0.01940597397296	0.712568719130656
1720169	913823.94552	226.952107258799	226.952107258799	7.31274281938517	6.69155141703743	37064.69138	3.109833059	30224.4363838607	2045443.08226056	1174248.17660841	NA	NA	NA	NA	NA	0.248354301035146	0.248354301035146	0.00800235412437562	0.00732258270298409	0.0405599914094052	1.22631538630748
1720171	681918.69016	166.23451533864	166.23451533864	11.2094196011606	8.33555271188804	132107.5343	3.716254012	89368.3305502071	2068393.34144056	1180500.74759902	NA	NA	NA	NA	NA	0.243774687125288	0.243774687125288	0.0164380589107046	0.0122236753914638	0.193729158925096	1.47823656866659
1720173	866713.72256	217.669483710863	217.669483710863	9.53171923028841	8.0087501336192	74621.29248	3.20268458	59082.7470947078	2049915.08192768	1175019.41770594	NA	NA	NA	NA	NA	0.251143460689575	0.251143460689575	0.0109975404590742	0.00924036383082048	0.086096816673898	1.26299632548203
1720175	21859295.36425	5348.79216033796	5348.79216033796	192.838997419437	192.327187313799	3820.336744	0.439822563	21903.426116747	2065120.63555926	1179389.12942468	NA	NA	NA	NA	NA	0.244691883759698	0.244691883759698	0.00882183044814965	0.00879841660533772	0.000174769436998779	0.174417313695003
1720177	19141012.26604	4685.00215713722	4685.00215713722	154.719260721805	153.475470460877	69542.11245	3.644077318	59313.6596974971	2064023.06199421	1178894.81603125	NA	NA	NA	NA	NA	0.244762507437987	0.244762507437987	0.0080831284454223	0.00801814806488439	0.00363314706053356	1.17244683273075
1720183	2699437.22184	730.053342379897	730.053342379897	41.1766698774759	38.8401190629426	15148.48227	0.506752854	81731.8507347899	2062577.31894853	1178193.11941365	NA	NA	NA	NA	NA	0.270446497689721	0.270446497689721	0.0152537979191859	0.0143882283124437	0.00561171867507793	0.185343683445454
1720185	20800539.57006	5110.45574327201	5110.45574327201	183.418097552568	180.555104387963	113613.8885	3.693427021	77491.6894307799	2064909.91846523	1178757.05275132	NA	NA	NA	NA	NA	0.24568861428133	0.24568861428133	0.00881794902169643	0.00868030869006165	0.00546206448718928	1.46614287718539
1720189	11262998.08281	3179.03774576909	3179.03774576909	147.577073759483	143.580558973927	70594.24059	1.480491362	118963.558481931	2035943.87116459	1169403.03347969	NA	NA	NA	NA	NA	0.282255019702174	0.282255019702174	0.0131028233046333	0.0127479875179119	0.00626780188285245	0.593410633397639
1720191	234791.56075	65.0421924768	65.0421924768	2.27854285210807	1.17486807349627	221897.7717	7.35022394	81102.0430653089	2057740.39671974	1175768.75267985	NA	NA	NA	NA	NA	0.277020997982356	0.277020997982356	0.00970453471508801	0.00500387692702141	0.94508410349668	2.73603183487391
1720193	17322067.97082	4244.91663893656	4244.85103130298	164.351026324372	134.293067526238	1223686.783	3.351070184	1409433.12849952	2062357.6299858	1177189.22858405	NA	NA	NA	NA	NA	0.245058306322742	0.245054518805357	0.00948795643806678	0.00775271565453168	0.070643227186348	0.868212019610135
1720195	110868.08351	31.146046596	31.146046596	0.878046314850549	0.630095536385099	39779.93525	6.014452635	18004.6016476202	2057363.97460045	1175187.35072669	NA	NA	NA	NA	NA	0.28092888061144	0.28092888061144	0.00791973927078257	0.00568329059578509	0.358804211190428	2.20943156802683
1720197	33797697.84425	8089.98680748681	8089.98680748681	257.647037152827	256.543167787927	22450.65309	1.004432285	54882.5980466886	2068954.45007855	1178209.15995054	NA	NA	NA	NA	NA	0.239365025534222	0.239365025534222	0.00762321263241485	0.00759055155088241	0.000664265749503395	0.409066878920368
1720203	430452.68403	113.936567660798	113.936567660798	6.13370756693928	5.17256542715814	27495.99381	2.346045987	32433.460108823	2053709.01186569	1173473.71238884	NA	NA	NA	NA	NA	0.264690108548277	0.264690108548277	0.0142494350587248	0.0120165714352884	0.0638769249910954	0.847766279568802
1720207	16331421.83509	5144.84306507244	5144.84306507244	224.876380387511	223.780394210579	4509.534495	0.370782248	31012.2751775773	2037557.02345151	1168586.76605062	NA	NA	NA	NA	NA	0.315027259538305	0.315027259538305	0.0137695531141286	0.0137024440658167	0.000276126263869489	0.145411275669981
1720209	2543630.34636	582.029564844	582.029564844	26.1120571540299	21.3679196157169	93526.57155	1.19313279	208819.107553643	2061040.44296729	1174980.09902414	NA	NA	NA	NA	NA	0.228818454567072	0.228818454567072	0.0102656650528631	0.00840056010744444	0.0367689321224835	0.447883206885052
1720215	2667553.8236	573.3716575188	573.3716575188	18.1012027730576	17.6364843068845	6322.773506	0.694651095	27899.4296735527	2064257.6277109	1175260.46262335	NA	NA	NA	NA	NA	0.214942863550174	0.214942863550174	0.00678569354924172	0.00661148208176852	0.00237025152034874	0.226627338980828
1720217	5672805.37783	1490.98073435056	1490.98073435055	57.4254916046486	55.9901408863413	26999.96479	1.455356321	52932.6355998964	2029875.45025607	1165021.16835834	NA	NA	NA	NA	NA	0.262829523497754	0.262829523497753	0.0101229440779115	0.00986992099273447	0.00475954364581572	0.510081625144939
1720219	40809722.11525	10837.3614061956	10837.3614061956	373.948787479361	343.069984256043	1330680.92	3.341082413	1355720.44188096	2035323.75188873	1164016.42876892	NA	NA	NA	NA	NA	0.265558323959914	0.265558323959913	0.00916322797845324	0.00840657486682182	0.0326069586125102	0.981530468150039
1720221	2807418.99996	560.768774535736	560.768774535736	19.0190346244256	15.4778910788966	355993.0188	3.714871974	242221.608487191	2068172.39915523	1176045.2791039	NA	NA	NA	NA	NA	0.199745308606847	0.199745308606847	0.00677456219563114	0.00551321020450354	0.126804377545736	1.46969967305301
1720223	26255942.70692	8447.92685659203	8447.92685659202	370.057709546977	368.323644944517	10882.85516	0.627963612	50721.8433560698	2038805.31873061	1167106.94888592	NA	NA	NA	NA	NA	0.321752943738923	0.321752943738923	0.0140942457742888	0.0140282011221575	0.000414491122313872	0.214559535693564
1720225	447127.12941	131.23444269152	131.23444269152	6.13602295683453	5.56305654961301	7311.974281	1.220962372	16827.4818383272	2032478.73775809	1164896.48144667	NA	NA	NA	NA	NA	0.29350588246499	0.29350588246499	0.0137232177455464	0.012441778151448	0.0163532333424912	0.434525756809664
1720231	445670.57282	109.86803843932	109.86803843932	5.2159863337365	3.91664514096779	52183.26988	2.737491511	54478.6772759699	2048560.32205584	1169283.37957173	NA	NA	NA	NA	NA	0.246522981636695	0.246522981636695	0.0117036812655862	0.00878820676039938	0.11708933248567	0.957865948463797
1720233	27013227.0307	8615.70632983217	8615.70632983218	378.855331815574	378.176688758266	4617.98251	0.691621637	18247.1673653365	2038935.46674225	1166284.68807509	NA	NA	NA	NA	NA	0.318943986960188	0.318943986960188	0.0140248083424099	0.0139996857216828	0.000170952641265398	0.253079418714196
1720237	377551.97843	97.2490146264	97.2490146264	6.05701910393631	4.29313261224034	80193.47946	3.948843427	58534.33005227	2048991.77961835	1168887.7875473	NA	NA	NA	NA	NA	0.257577817578383	0.257577817578383	0.0160428747562749	0.0113709710384588	0.212403812035296	1.37002472546263
1720243	2123319.94288	558.723304845801	558.723304845801	25.625601892296	24.5334070056441	17558.21823	1.37503335	34716.1495015865	2069749.66678279	1174565.56537813	NA	NA	NA	NA	NA	0.263136653861013	0.263136653861013	0.0120686484287141	0.0115542676872181	0.00826922870897384	0.505765140491678
1720245	1454438.77459	380.170862334346	380.170862334346	21.6273954108497	18.8340122097717	159273.6583	3.797665541	116891.72773611	2048957.647152	1168392.17862045	NA	NA	NA	NA	NA	0.261386638596399	0.261386638596399	0.0148699249419738	0.0129493331302866	0.109508671717652	1.36257425041719
1720247	348563.82151	90.3409043404	90.3409043404	5.58830216284503	3.16635998010067	101141.7983	4.479629274	65333.024833126	2049683.11372404	1168643.07472027	NA	NA	NA	NA	NA	0.259180381799343	0.259180381799343	0.0160323642844979	0.00908401786044175	0.290167229237525	1.54809605950952
1720249	35262278.89939	12456.725125298	12456.725125298	553.983657861069	546.447586646703	431503.2421	5.689923259	248790.235219023	2039331.10513492	1164868.01368145	NA	NA	NA	NA	NA	0.353259219599488	0.353259219599488	0.015710375935761	0.0154966611263504	0.0122369641318748	1.73440586090577
1720251	8677333.12173	2273.41011585662	2273.41011585663	105.700981386361	75.9863446674138	5826885.418	13.47637337	1260749.13656679	2061244.72902611	1170636.00208394	NA	NA	NA	NA	NA	0.26199410394462	0.261994103944621	0.0121812750419437	0.00875687767214178	0.671506479727989	4.62176435342837
1720257	3258165.18102	869.48809206527	869.488092065271	50.7114615572662	34.0801797051204	1193702.064	5.825993994	591000.340019147	2063381.28409745	1171390.1628982	NA	NA	NA	NA	NA	0.266864337367042	0.266864337367042	0.0155644231460943	0.010459929994848	0.366372481958174	2.0197992846524
1720269	689889.53972	170.10961703064	170.10961703064	9.85483603450281	6.45375345878129	324255.0384	6.299588468	137781.117573691	2049946.64689322	1167144.2001263	NA	NA	NA	NA	NA	0.246575150421444	0.246575150421444	0.0142846578576949	0.00935476346169942	0.47001008093499	2.35340694073392
1720271	156986319.94477	45631.9981159033	45631.9981159033	1799.63331939561	1798.97016935505	6720.686284	0.897061051	20730.0606037236	2053432.7707585	1168150.00246592	NA	NA	NA	NA	NA	0.290674997235156	0.290674997235156	0.0114636314809389	0.0114594072272536	4.28106492741816e-05	0.324200030693244
1720277	479734.33798	121.63566960384	121.63566960384	7.48418252244514	5.2357128035147	244305.9266	8.339379575	77118.7765222577	2051313.54695194	1167210.65863542	NA	NA	NA	NA	NA	0.253547974314298	0.253547974314298	0.0156006813144928	0.0109137753731795	0.509252532617719	3.16791756323428
1720279	9643333.96252	2265.29344156549	2265.29344156549	118.566701710656	99.6915252185234	1759696.502	7.754006075	665013.405809996	2069888.49285964	1172243.16944402	NA	NA	NA	NA	NA	0.234907704158109	0.234907704158109	0.0122951981308	0.010337869206437	0.182478021485025	2.64610681021786
1720281	804394.54674	201.247829707679	201.247829707679	11.1563986233515	6.08094519409585	879848.1557	10.07041546	249739.020859434	2049813.84251244	1166312.6146381	NA	NA	NA	NA	NA	0.250185472444192	0.250185472444192	0.0138693116065561	0.00755965492150627	1.09380174103093	3.52307041435556
1720285	755836.70312	179.533070453024	179.533070453024	8.48374977862751	5.16876326224836	262217.1737	4.007494497	180508.114895246	2064271.6106283	1170588.56513074	NA	NA	NA	NA	NA	0.237528912941028	0.237528912941028	0.0112243157068288	0.00683846555864825	0.346923049142229	1.45266141553898
1720287	215954.62031	56.11356819516	56.11356819516	3.4823597443956	2.38490685769374	37200.98919	2.656969268	37638.7907582875	2048727.17455371	1166036.8496383	NA	NA	NA	NA	NA	0.259839627948732	0.259839627948732	0.0161254236626043	0.0110435556056649	0.172262992737078	0.98836834129186
1720291	41782237.24901	11070.1037983158	11070.1037983158	351.57593127037	350.924505223444	4175.434415	0.385539363	26234.3615212837	2034871.48844997	1161657.18691648	NA	NA	NA	NA	NA	0.264947607576426	0.264947607576425	0.0084144831492646	0.00839889216874711	9.9933241729389e-05	0.159158987407126
1720297	958029.99123	215.650127409079	215.650127409079	10.6261547555642	5.64333449662837	450121.3614	3.863315	316091.02839669	2066967.65397518	1170482.11239701	NA	NA	NA	NA	NA	0.225097470207805	0.225097470207805	0.0110916723409895	0.00589056141069548	0.4698405744293	1.42402447700952
1720299	29174229.79039	6216.34444051765	6216.34444051766	280.150383206155	265.132674727211	1877076.858	7.7249915	704165.851707733	2068328.51975217	1170606.41514266	NA	NA	NA	NA	NA	0.213076557125265	0.213076557125266	0.009602665956187	0.0090879065748137	0.0643402369655123	2.66567436271972
1720301	775406.38982	204.527396191736	204.527396191736	11.5088260516428	9.39450819743799	94732.29493	3.382097809	66263.3033661277	2047628.69127297	1164846.17777648	NA	NA	NA	NA	NA	0.263768004593326	0.263768004593326	0.0148423152075319	0.0121155929597366	0.122171155891546	1.42963435442648
1720305	1433421.46723	323.899220528905	323.899220528905	23.5653759310372	22.7201870286627	11244.75242	1.299705837	21313.3068993282	2058349.37443365	1167701.22350248	NA	NA	NA	NA	NA	0.225962306225831	0.225962306225831	0.0164399490797189	0.0158503186592901	0.00784469374644556	0.527593041901649
1720307	226096.90086	102.162010026859	102.162010026859	5.66900118624112	4.47081304958693	11136.83284	1.231078985	24529.1832222783	2051752.66284805	1165651.32363061	NA	NA	NA	NA	NA	0.451850554511218	0.451850554511218	0.0250733254842418	0.0197738802813369	0.049256901786973	0.45402379439545
1720309	623942.37632	161.623400243257	161.623400243257	10.2249081751266	9.28692723183691	8600.198156	0.890984232	24882.2130881286	2044828.11881457	1163495.53105514	NA	NA	NA	NA	NA	0.259035780189364	0.259035780189364	0.0163875841154321	0.0148842707023861	0.013783641698972	0.345636383931749
1720311	381179.96601	97.5751720398	97.5751720398	6.63775796263183	4.43708539820311	176357.2901	6.790359156	72520.9662150814	2047640.23755186	1164204.25342429	NA	NA	NA	NA	NA	0.255981900258735	0.255981900258735	0.0174137115129962	0.0116403950728269	0.462661487554079	2.43181109276678
1720315	434804.48194	100.9816203774	100.9816203774	6.03961662091725	4.06715344237744	84561.95019	3.231034257	76858.507415566	2052634.55272965	1165508.7268909	NA	NA	NA	NA	NA	0.232246042926795	0.232246042926795	0.013890419422472	0.00935398233300336	0.194482701311411	1.10022888855728
1720317	410168.12293	104.19845010344	104.19845010344	7.56763561846543	5.81512570136728	135894.0923	7.166675447	45984.8647113468	2048676.0724615	1164197.1002697	NA	NA	NA	NA	NA	0.254038391279916	0.254038391279916	0.0184500822843245	0.0141774198829188	0.3313131486895	2.95519173869545
1720319	1834171.11994	404.024023092768	404.024023092768	26.8344063413231	25.6481531416388	35863.04318	2.535913685	36833.4936294518	2071598.97955614	1170898.19774959	NA	NA	NA	NA	NA	0.220276079314772	0.220276079314772	0.0146302632560265	0.0139835116052192	0.0195527248194668	0.973653043634292
1720321	5315537.9605	2137.14558827003	2137.14558827004	107.306932904477	79.5293814763387	1891804.528	8.158021658	725543.497138907	2046102.00066407	1162970.73135604	NA	NA	NA	NA	NA	0.402056311920121	0.402056311920123	0.0201874078789165	0.0149616806553401	0.355900859340688	2.60743089209689
1720323	938460.30453	519.645172013	519.645172013	24.7963280112791	19.8697911705907	97499.82451	2.907973773	86009.7509039317	2043841.08223915	1162573.00581261	NA	NA	NA	NA	NA	0.553720993317079	0.553720993317079	0.0264223514746291	0.0211727561354254	0.103893392229126	1.13359036022441
1720325	720325.3173	289.6461843338	289.6461843338	13.6045397200507	12.54891261958	28473.42043	2.949636345	23539.8599645445	2041566.98833358	1161999.52540721	NA	NA	NA	NA	NA	0.402104684338297	0.402104684338297	0.01888666050368	0.0174211739032263	0.0395285570924081	1.20958325465344
1720327	2932790.09786	897.474706719864	897.474706719865	47.9508431015085	43.0419543126845	140138.8074	3.427363789	127911.904370187	2052850.9457902	1165005.7328489	NA	NA	NA	NA	NA	0.306013958303642	0.306013958303642	0.0163499062331455	0.0146761114421695	0.0477834426344581	1.09558846840734
1720331	33622330.218	7123.30988810972	7123.30988810971	316.549947922804	311.153815445713	327908.5402	3.735233263	227184.73114028	2067238.5314553	1168723.41453611	NA	NA	NA	NA	NA	0.211862468839123	0.211862468839122	0.00941487237411451	0.00925437985494337	0.00975270119809993	1.44335641992386
1720333	1038471.23309	216.443950559858	216.443950559858	12.8955201181225	11.7692767006296	9968.242429	0.710641856	36222.5813081781	2072100.5452608	1170228.89692549	NA	NA	NA	NA	NA	0.20842556217549	0.20842556217549	0.0124177923347491	0.0113332717610384	0.0095989586532303	0.275194148760166
1720335	2582760.78383	1117.07108545523	1117.07108545523	52.05844153034	51.0053946257061	16944.4455	2.39993158	19988.3028601494	2043431.00998331	1161696.79662856	NA	NA	NA	NA	NA	0.432510471913978	0.432510471913978	0.020156122028902	0.0197484006049022	0.00656059423160086	0.847718068840255
1720337	1390663.04218	351.951125636735	351.951125636735	20.7569241925802	18.8512871130017	79205.19257	4.208432155	50639.6269428919	2049603.68221741	1163428.68599734	NA	NA	NA	NA	NA	0.253081526553706	0.253081526553706	0.0149259191932229	0.013555610914525	0.0569549849011865	1.56409510400467
1720339	935565.06321	307.8342585864	307.8342585864	15.2002476551211	13.6131938414758	33289.5662	2.307640197	38051.8160122617	2043461.71103157	1161216.31283092	NA	NA	NA	NA	NA	0.32903564988863	0.32903564988863	0.0162471304806614	0.0145507719097246	0.0355823101022828	0.87484829079571
1720343	45636098.33162	9644.00649711427	9644.00649711427	454.57251577976	416.763609080346	6712300.453	12.85409239	1551365.45267298	2065829.56376524	1166932.34886243	NA	NA	NA	NA	NA	0.211324080052483	0.211324080052483	0.00996081024448137	0.00913232340880425	0.147083135903168	4.32670486598423
1720345	2245786.86353	488.933039608702	488.933039608702	29.3541282490951	27.7375862389106	23260.11372	1.14013853	49140.646622796	2072960.84226764	1169248.31888174	NA	NA	NA	NA	NA	0.217711238563477	0.217711238563477	0.0130707542758334	0.0123509433104938	0.0103572222715022	0.473337558997643
1720347	536263.03116	120.024088825199	120.024088825199	8.41379069242899	5.50348373972631	157062.5065	4.240652571	107305.432907706	2057886.85468676	1164847.53842556	NA	NA	NA	NA	NA	0.223815705821773	0.223815705821773	0.0156896713059428	0.0102626573527204	0.292883337790888	1.46369575373774
1720349	1787060.89698	372.360090055388	372.360090055388	22.0669009941338	18.0116682742464	330472.2263	5.907396952	149923.909041051	2069164.43635555	1168032.28854577	NA	NA	NA	NA	NA	0.208364522263706	0.208364522263706	0.0123481527861894	0.0100789336864148	0.184924994362796	2.20426634026406
1720351	230448.69877	53.8385354528	53.8385354528	3.67527376840578	2.06672702625085	182892.3101	7.268754518	65693.1928342326	2052688.41962933	1162810.10699859	NA	NA	NA	NA	NA	0.233624818626265	0.233624818626265	0.0159483381248071	0.00896827379491326	0.793635681503831	2.78403746582241
1720353	20816481.26918	7981.01560453007	7981.01560453008	386.153256246645	324.251690795934	4608247.424	9.635841266	1402784.1479661	2050948.55087822	1161522.83149832	NA	NA	NA	NA	NA	0.383398880018518	0.383398880018518	0.0185503616703159	0.0155766811212233	0.22137494634229	3.28507235463239
1720355	1053689.12188	263.72803768192	263.72803768192	16.0277595830415	14.1411067019178	78171.48235	3.654086398	56113.8750185389	2046378.78492404	1160447.34569439	NA	NA	NA	NA	NA	0.250290177819597	0.250290177819597	0.0152110895426581	0.0134205681811416	0.0741883737117129	1.39308651067448
1720357	527559.43534	115.32465482188	115.32465482188	8.09984146106783	6.46596940106807	62822.64796	3.716345374	48139.7291220589	2068487.46970793	1166870.86979879	NA	NA	NA	NA	NA	0.218600307560713	0.218600307560713	0.0153534197636853	0.0122563809268256	0.119081649860953	1.30500626209824
1720359	2615376.92833	551.082024682185	551.082024682185	31.1055607777099	29.9937038484248	66136.75656	4.86124717	38867.1934158999	2069815.62088624	1167248.23054809	NA	NA	NA	NA	NA	0.210708452274246	0.210708452274246	0.0118933376068174	0.0114682145902299	0.0252876577152611	1.70160875400241
1720361	2189267.10628	594.177458540155	594.177458540155	18.1525554203495	13.3929121250775	492279.2931	4.931015558	290602.440711671	2033415.19525953	1156242.6165052	NA	NA	NA	NA	NA	0.271404734870283	0.271404734870283	0.00829161291844114	0.00611753224933559	0.224860315896529	1.6939957279589
1720363	1877653.35532	474.567635719137	474.567635719137	28.3423638221199	25.9935860543844	98505.35781	4.140378384	62746.227070689	2046065.52772286	1160038.93820337	NA	NA	NA	NA	NA	0.252745073724356	0.252745073724356	0.0150945667057324	0.0138436554227308	0.0524619507274346	1.56990089139583
1720365	597666640.52813	150978.89434186	150978.89434186	7128.26456165237	7127.13732913064	18338.7875	1.63896531	34300.9710308357	2085342.0672455	1171227.27952722	NA	NA	NA	NA	NA	0.252613888920497	0.252613888920498	0.0119268235472427	0.0119249374916303	3.06839737345803e-05	0.534643391976102
1720367	69552042.66502	18194.6596908228	18194.6596908228	673.800112958381	671.506819093212	30785.95935	1.022344083	87997.930109305	2036210.79690198	1156535.11620987	NA	NA	NA	NA	NA	0.26159777619261	0.26159777619261	0.00968771134736575	0.00965473900353087	0.000442631994264681	0.349848676119538
1720369	1666041.59699	457.82813491046	457.82813491046	20.0357086658221	12.0661768890657	916956.6361	6.774910201	405252.193443975	2038589.62333293	1157222.42051749	NA	NA	NA	NA	NA	0.274799942412967	0.274799942412967	0.012025935428035	0.00724242234459535	0.550380397318197	2.26268148805656
1720371	611493562.45433	157467.381204646	157467.381204646	7656.01705144078	6934.0798212205	259284040.8	36.94528519	26218096.8643959	2068132.95076908	1162445.00594943	NA	NA	NA	NA	NA	0.257512737456507	0.257512737456507	0.0125201923969765	0.0113395794280964	0.42401761313614	9.8895065549974
1720373	365962.07722	94.12000524696	94.12000524696	3.40370148609016	2.97083128323573	15264.97807	2.012688418	21601.9280653904	2039602.87701051	1157407.40672761	NA	NA	NA	NA	NA	0.25718513230096	0.25718513230096	0.00930069451989695	0.00811786648989261	0.0417119122996544	0.706648870591179
1720377	1908812.94323	503.865616531385	503.865616531385	27.3650554375156	24.8989823958838	100088.5189	3.919328796	70176.7963999428	2048655.39497161	1159806.87635526	NA	NA	NA	NA	NA	0.263968042713902	0.263968042713902	0.0143361640199326	0.0130442233662514	0.0524349540142132	1.42623379855626
1720379	5039435.59536	1222.14160393148	1222.14160393147	89.3541869903911	87.1029488455078	33889.13009	1.710251471	51185.1909640306	2055491.60494516	1161344.26694655	NA	NA	NA	NA	NA	0.242515571596301	0.2425155715963	0.0177309909611034	0.0172842666995698	0.00672478682358854	0.662088573896597
1720383	4178512.35544	819.921343786145	819.921343786145	50.5085342173519	48.6190105542416	30494.49691	1.274197852	60697.6325588139	2068429.39658266	1164940.89255207	NA	NA	NA	NA	NA	0.196223266569666	0.196223266569666	0.0120876833477816	0.0116354832578022	0.00729793149236456	0.502400103998321
1720387	1454438.77459	278.8103498656	278.8103498656	16.345838517937	11.0698369194385	1177732.426	13.94601575	261661.133796305	2060278.16316796	1161347.56749346	NA	NA	NA	NA	NA	0.191696175003445	0.191696175003445	0.011238588246896	0.0076110710968628	0.809750431971258	4.50098342429727
1720389	9387525.09441	2284.83031275682	2284.83031275682	55.5436190140903	32.0027733387761	8509175.393	10.73264199	2562197.64376665	2049061.64546085	1157682.98880771	NA	NA	NA	NA	NA	0.243390061787145	0.243390061787145	0.00591674786011117	0.00340907459814226	0.906434369807114	3.3210456709697
1720391	26026941.62881	6277.66229461372	6277.66229461372	195.092250227704	135.026874887487	27832937.1	22.12501457	4665721.40284951	2034521.35350245	1150828.64332707	NA	NA	NA	NA	NA	0.241198615809119	0.241198615809119	0.00749578083395516	0.00518796548642587	1.06938946177183	5.96540913973164
1720405	733371.7751	302.802240413	302.802240413	15.8128127941003	8.95019870784531	159319.4788	2.084757034	209890.881271287	2047985.30695397	1156133.58501891	NA	NA	NA	NA	NA	0.412890502053629	0.412890502053629	0.0215617962553087	0.0122041766696365	0.217242446749844	0.759058601474342
1720409	715258.64499	151.16633088396	151.16633088396	9.93869277026889	6.41634248480498	147546.1635	2.438148179	161514.898722918	2059920.55021644	1159486.12830339	NA	NA	NA	NA	NA	0.211344989596139	0.211344989596139	0.013895243126223	0.00897066051525276	0.206283649325291	0.913514261945073
1720415	177539.05724	39.82789088768	39.82789088768	3.25253036534406	2.66943616771276	15578.693	2.850953284	15466.807305306	2062882.97270826	1159986.84743969	NA	NA	NA	NA	NA	0.224333121437274	0.224333121437274	0.0183200835686946	0.0150357685188346	0.0877479763731114	1.00723392310291
1720417	294939.30558	140.99963251496	140.99963251496	8.20747147086645	6.21543742123716	24472.34424	1.786285641	34879.9388875435	2047425.63733969	1155302.6057317	NA	NA	NA	NA	NA	0.478063214523691	0.478063214523691	0.0278276625583233	0.0210736151596155	0.0829741705395114	0.701616603139739
1720427	9891180.917	1902.90467083752	1902.90467083752	96.4711125615233	95.3034334418262	33621.30205	2.21904127	44283.8832646908	2064551.84714097	1159269.04266245	NA	NA	NA	NA	NA	0.192383971823525	0.192383971823525	0.00975324517578261	0.0096351926268003	0.00339911910742781	0.759222081971468
1720429	2971920.53533	619.985414001232	619.985414001233	44.4149767010525	40.8808531439362	84208.67543	2.194510654	93372.3934979563	2059841.68798568	1157828.19616615	NA	NA	NA	NA	NA	0.20861439820846	0.20861439820846	0.0149448735836137	0.0137557019637461	0.0283347668381212	0.901858378856306
1720431	8716472.49513	1785.67178736802	1785.67178736802	124.351332192014	122.110297559815	85142.51905	3.314012838	60627.1379545798	2058888.76769355	1156792.94911854	NA	NA	NA	NA	NA	0.204861747497706	0.204861747497706	0.0142662450046726	0.0140091416141151	0.00976800180320309	1.40436316017072
1720433	2583493.53009	560.811007277854	560.811007277854	37.3838834405395	30.4202182783709	504339.1913	6.453063942	222932.786768241	2064534.35232019	1158398.30745183	NA	NA	NA	NA	NA	0.217074670691479	0.217074670691479	0.014470283360546	0.011774838188703	0.195215968387748	2.26229258877164
1720435	354363.24008	99.5865240238832	99.5865240238832	5.16750570422754	4.4650784250848	8620.446493	1.058309469	21702.0622378471	2041543.29896369	1151651.64650992	NA	NA	NA	NA	NA	0.281029499564912	0.281029499564912	0.0145825105986189	0.0126002867116713	0.0243265822127991	0.397217849553784
1720439	14205206.65089	2852.66062527946	2852.66062527946	172.335278874438	142.240537232145	3846089.143	9.567646187	1120967.48036713	2059289.77524017	1155453.81416389	NA	NA	NA	NA	NA	0.200817960300545	0.200817960300545	0.0121318389172213	0.0100132677213276	0.270752072639438	3.43104435263401
1720441	6418508.73633	2463.59068342086	2463.59068342087	162.370628690565	155.163636814459	87644.77962	1.876695542	110618.419367703	2084541.4979729	1163793.31489472	NA	NA	NA	NA	NA	0.383826023243758	0.383826023243759	0.0252972513337118	0.0241744061102858	0.0136550066721751	0.792316325987835
1720443	2797991.59381	748.686214585309	748.686214585309	26.0211431628306	25.6216346508028	14227.55518	2.371738323	16698.0859148395	2050935.40229629	1153878.30374205	NA	NA	NA	NA	NA	0.267579865587026	0.267579865587026	0.0092999361471983	0.00915715211850013	0.00508491705674729	0.852047070098975
1720445	207974.83482	63.2088490418	63.2088490418	2.71676630492549	1.38096309410089	91574.3525	3.256292835	76733.1442014362	2040912.9611634	1150595.26255514	NA	NA	NA	NA	NA	0.303925468177468	0.303925468177468	0.0130629569066701	0.00664004900062115	0.440314582190949	1.19341326949412
1720447	250009.44954	74.7174839151999	74.7174839151999	3.87944900342269	2.3245017734441	85443.59104	3.439877178	65461.4145998225	2041765.90183738	1150352.1049251	NA	NA	NA	NA	NA	0.298858639354132	0.298858639354132	0.0155172094917236	0.00929765565950016	0.341761446206174	1.3052512164965
1720449	2071866.85794	519.90267085844	519.90267085844	19.3736079285873	18.1824439619058	87547.89651	3.73845083	53567.2898092814	2038849.25395468	1149372.84568569	NA	NA	NA	NA	NA	0.250934401921639	0.250934401921639	0.0093507977379637	0.00877587471039722	0.0422555610533036	1.63435366660702
1720455	1467476.29646	614.655620084569	614.655620084569	40.6071378348035	35.3012986158695	172825.387	5.072580092	80232.9926981376	2081629.67601238	1161572.70490721	NA	NA	NA	NA	NA	0.418852162428317	0.418852162428317	0.0276714097071007	0.0240557879544814	0.117770479439366	2.15404388130236
1720461	2618272.16965	628.238276174792	628.238276174792	18.6513151471574	14.8229233075769	242805.9487	2.974007618	254156.66277889	2040023.42005562	1148692.91795564	NA	NA	NA	NA	NA	0.23994383909247	0.23994383909247	0.00712352037475563	0.00566133783928138	0.0927351829632201	0.955339694994482
[truncated: 16,419 more rows]
